# Supplementary material for: Mycobacterial metallophosphatase MmpE acts as a nucleomodulin to regulate host gene expression and promote intracellular survival
Source: eLife. 2026 Mar 18;14:RP108037. doi: 10.7554/eLife.108037 (PMC12999176; doi:10.7554/eLife.108037)
Supplement: Figure 1—source data 2. [file elife-108037-fig1-data2.zip]

Archive with 10 entries (9 files):
- eLife-108037R1-Figure 1-sourse data and notes/
- eLife-108037R1-Figure 1-sourse data and notes/Figure 1B-H3.tif
- eLife-108037R1-Figure 1-sourse data and notes/Figure 1B-MmpE-GFP-1.tif
- eLife-108037R1-Figure 1-sourse data and notes/Figure 1B-MmpE-GFP-2.tif
- eLife-108037R1-Figure 1-sourse data and notes/Figure 1B-MmpE-GFP-3.tif
- eLife-108037R1-Figure 1-sourse data and notes/Figure 1F-b-actin.tif
- eLife-108037R1-Figure 1-sourse data and notes/Figure 1F-H3.tif
- eLife-108037R1-Figure 1-sourse data and notes/Figure 1F-MmpE-GFP-1.tif
- eLife-108037R1-Figure 1-sourse data and notes/Figure 1F-MmpE-GFP-2.tif
- eLife-108037R1-Figure 1-sourse data and notes/Figure 1F-MmpE-GFP-3.tif
