# Supplementary material for: Mycobacterial metallophosphatase MmpE acts as a nucleomodulin to regulate host gene expression and promote intracellular survival
Source: eLife. 2026 Mar 18;14:RP108037. doi: 10.7554/eLife.108037 (PMC12999176; doi:10.7554/eLife.108037)
Supplement: Figure 1—figure supplement 1—source data 2. [file elife-108037-fig1-figsupp1-data2.zip]

Archive with 7 entries (6 files):
- eLife-108037R1-Figure1-figure supplement 1 and notes/
- eLife-108037R1-Figure1-figure supplement 1 and notes/Figure1-figure supplement 1C-Ag85B.tif
- eLife-108037R1-Figure1-figure supplement 1 and notes/Figure1-figure supplement 1C-GlpX.tif
- eLife-108037R1-Figure1-figure supplement 1 and notes/Figure1-figure supplement 1C-MmpE-Flag.tif
- eLife-108037R1-Figure1-figure supplement 1 and notes/Figure1-figure supplement 1D-b-actin.tif
- eLife-108037R1-Figure1-figure supplement 1 and notes/Figure1-figure supplement 1D-H3.tif
- eLife-108037R1-Figure1-figure supplement 1 and notes/Figure1-figure supplement 1D-MmpE-Flag.tif
