# Supplementary material for: Mycobacterial metallophosphatase MmpE acts as a nucleomodulin to regulate host gene expression and promote intracellular survival
Source: eLife. 2026 Mar 18;14:RP108037. doi: 10.7554/eLife.108037 (PMC12999176; doi:10.7554/eLife.108037)
Supplement: Figure 3—figure supplement 1—source data 1. [file elife-108037-fig3-figsupp1-data1.zip]

Archive with 2 entries (1 files):
- eLife-108037R1-Figure3-figure supplement 1/
- eLife-108037R1-Figure3-figure supplement 1/Figure3-figure supplement 1A-PCR.tif
