# Supplementary material for: Mycobacterial metallophosphatase MmpE acts as a nucleomodulin to regulate host gene expression and promote intracellular survival
Source: eLife. 2026 Mar 18;14:RP108037. doi: 10.7554/eLife.108037 (PMC12999176; doi:10.7554/eLife.108037)
Supplement: Figure 5—source data 2. [file elife-108037-fig5-data2.zip]

Archive with 14 entries (13 files):
- eLife-108037R1-Figure 5-sourse data and notes/
- eLife-108037R1-Figure 5-sourse data and notes/Figure 5E-AKT.tif
- eLife-108037R1-Figure 5-sourse data and notes/Figure 5E-b-actin.tif
- eLife-108037R1-Figure 5-sourse data and notes/Figure 5E-mTOR.tif
- eLife-108037R1-Figure 5-sourse data and notes/Figure 5E-p-AKT-1.tif
- eLife-108037R1-Figure 5-sourse data and notes/Figure 5E-p-AKT-2.tif
- eLife-108037R1-Figure 5-sourse data and notes/Figure 5E-p-AKT-3.tif
- eLife-108037R1-Figure 5-sourse data and notes/Figure 5E-p-mTOR(S2448)-1.tif
- eLife-108037R1-Figure 5-sourse data and notes/Figure 5E-p-mTOR(S2448)-2.tif
- eLife-108037R1-Figure 5-sourse data and notes/Figure 5E-p-mTOR(S2448)-3.tif
- eLife-108037R1-Figure 5-sourse data and notes/Figure 5E-p-p70(S6K)-1.tif
- eLife-108037R1-Figure 5-sourse data and notes/Figure 5E-p-p70(S6K)-2.tif
- eLife-108037R1-Figure 5-sourse data and notes/Figure 5E-p-p70(S6K)-3.tif
- eLife-108037R1-Figure 5-sourse data and notes/Figure 5E-p70(S6K).tif
