# Supplementary material for: Mycobacterial metallophosphatase MmpE acts as a nucleomodulin to regulate host gene expression and promote intracellular survival
Source: eLife. 2026 Mar 18;14:RP108037. doi: 10.7554/eLife.108037 (PMC12999176; doi:10.7554/eLife.108037)
Supplement: Figure 6—source data 2. [file elife-108037-fig6-data2.zip]

Archive with 5 entries (4 files):
- eLife-108037R1-Figure 6-sourse data and notes/
- eLife-108037R1-Figure 6-sourse data and notes/Figure 6D-qPCR.tif
- eLife-108037R1-Figure 6-sourse data and notes/Figure 6F-qPCR.tif
- eLife-108037R1-Figure 6-sourse data and notes/Figure 6H-EMSA-1 and 2.tif
- eLife-108037R1-Figure 6-sourse data and notes/Figure 6H-EMSA-3.tif
