# Supplementary material for: Mycobacterial metallophosphatase MmpE acts as a nucleomodulin to regulate host gene expression and promote intracellular survival
Source: eLife. 2026 Mar 18;14:RP108037. doi: 10.7554/eLife.108037 (PMC12999176; doi:10.7554/eLife.108037)
Supplement: Supplementary file 3. [file elife-108037-supp3.xls]

Chr	Peak ID	Gene ID	Gene Name	RPM_E_1	RPM_E_2	RPM_M_1	RPM_M_2	log2FC	pvalue.x	Annotation	KommpE-1	KommpE-2	KommpE-3	WT1	WT2	WT3	KommpE	WT	RNA.log2FC	pvalue.y	Cut&tag.type	RNA-seq.type	Lable	Gene Biotype	Gene Description
Chr2	2_72128038_72128396	ENSG00000003137	CYP26B1	0.65886	1.10266	2.94748	2.38592	1.598234678	0.042062087	Downstream (<1kb)	55.05514167	41.7346671	43.85997702	63.12839995	97.43201171	87.99907697	46.88326193	82.85316288	-0.81687194	0.002996475	up	down	up_down	protein_coding	cytochrome P450 family 26 subfamily B member 1
Chr2	2_201177920_201178245	ENSG00000003400	CASP10	0.32943	0.8482	1.9016	1.64032	1.588645297	0.089741357	Distal Intergenic	388.2336714	391.663799	369.8193517	268.5312535	331.4697306	271.0776164	383.2389407	290.3595335	0.4009017	0.001284708	up	up	up_up	protein_coding	caspase 10
Chr2	2_187636958_187637210	ENSG00000003436	TFPI	2.96487	1.01784	1.23604	0.59648	-1.11992149	0.459193186	Distal Intergenic	197.4391287	180.8502241	153.5099196	107.4125014	127.5656236	122.3895208	177.2664241	119.1225486	0.575014732	0.001390368	down	up	down_up	protein_coding	tissue factor pathway inhibitor
Chr3	3_129606862_129607062	ENSG00000004399	PLXND1	0.32943	2.20532	3.99336	1.93856	1.226655679	0.347364354	Promoter (<=1kb)	4283.859558	3589.181371	4181.650082	4767.607519	4390.46725	4353.425601	4018.230337	4503.833456	-0.16431725	0.013887454	up	down	up_down	protein_coding	plexin D1
Chr3	3_49958614_49958814	ENSG00000004534	RBM6	0.65886	0.93302	0.4754	0.29824	-1.040997291	0.149680646	Intron	971.0587919	1016.613686	948.9704119	769.7895934	866.8435681	856.7266459	978.8809632	831.1199358	0.236320065	0.003754886	down	up	down_up	protein_coding	RNA binding motif protein 6
Chr19	19_18840006_18840206	ENSG00000005007	UPF1	2.63544	0.93302	1.04588	0.59648	-1.119531205	0.453487973	Intron	2211.697933	1767.837694	2144.154786	2406.416918	2199.753667	2210.091761	2041.230137	2272.087448	-0.154039912	0.049490839	down	down	down_down	protein_coding	UPF1 RNA helicase and ATPase
Chr16	16_3746184_3746384	ENSG00000005339	CREBBP	0.65886	0.76338	0.28524	0.29824	-1.285409827	0.075026472	Promoter (<=1kb)	2010.461897	1683.29824	1802.246328	2007.860004	2017.947542	2305.171223	1832.002155	2110.326256	-0.203201831	0.008255173	down	down	down_down	protein_coding	CREB binding protein
Chr7	7_98312916_98313116	ENSG00000006453	BAIAP2L1	0.98829	1.35712	0.19016	0.89472	-1.112304669	0.291367443	Intron	91.12575173	88.81993255	101.6754013	72.5505492	77.34293713	41.47082938	93.87369519	63.78810524	0.556064896	0.031407158	down	up	down_up	protein_coding	BAR/IMD domain containing adaptor protein 2 like 1
Chr7	7_6304584_6304784	ENSG00000008256	CYTH3	1.31772	0.93302	0.09508	0.44736	-2.052863937	0.08278504	Distal Intergenic	546.7545104	486.9044495	544.2624421	655.7815876	627.7835806	677.6940411	525.9738007	653.7530698	-0.312754674	0.000979188	down	down	down_down	protein_coding	cytohesin 3
Chr19	19_12989170_12989409	ENSG00000008441	NFIX	0.32943	1.78122	2.75732	5.07008	1.89084581	0.194888785	Distal Intergenic	279.0726147	272.8805157	307.0198391	364.6371758	330.4652768	329.7436677	286.3243232	341.6153735	-0.254991843	0.038731024	up	down	up_down	protein_coding	nuclear factor I X
Chr8	8_133443574_133443809	ENSG00000008513	ST3GAL1	0.32943	0.08482	0.28524	1.34208	1.973924371	0.4501175	Distal Intergenic	3805.449361	3782.873031	3844.725713	4181.549836	3945.494248	4161.243709	3811.016035	4096.095931	-0.104118935	0.038497824	up	down	up_down	protein_coding	ST3 beta-galactoside alpha-2,3-sialyltransferase 1
Chr14	14_91283602_91283802	ENSG00000015133	CCDC88C	0.32943	0.8482	1.61636	0.89472	1.092421662	0.28418884	Promoter (<=1kb)	419.5581486	390.5936793	455.5456704	521.0448533	490.1734198	550.247102	421.8991661	520.4884584	-0.30223647	0.004396894	up	down	up_down	protein_coding	coiled-coil domain containing 88C
Chr11	11_124752055_124752303	ENSG00000019102	VSIG2	0.65886	0.93302	1.52128	2.83328	1.451795365	0.271575145	Promoter (<=1kb)	33.22293032	26.75299173	26.91407681	57.4751104	45.20041781	43.49379667	28.96333295	48.72310829	-0.749608505	0.025591385	up	down	up_down	protein_coding	V-set and immunoglobulin domain containing 2
Chr19	19_47729539_47729746	ENSG00000024422	EHD2	0.32943	1.10266	2.28192	3.28064	1.957626831	0.089035962	Promoter (<=1kb)	802.0964605	648.4925196	748.6100623	886.6242441	872.8702905	1019.575513	733.0663475	926.3566824	-0.336116425	0.000477751	up	down	up_down	protein_coding	EH domain containing 2
Chr19	19_42182746_42182976	ENSG00000028277	POU2F2	1.31772	1.95086	0.85572	0.14912	-1.701698208	0.141251144	Intron	4748.031356	4386.420525	4475.711291	4149.514528	3856.097866	4447.49358	4536.721057	4151.035325	0.128392339	0.03237474	down	up	down_up	protein_coding	POU class 2 homeobox 2
Chr17	17_78944621_78944851	ENSG00000035862	TIMP2	0.32943	2.1205	0.85572	0.29824	-1.086147312	0.599352107	Distal Intergenic	2258.210035	2260.092742	2363.454671	2569.4201	2580.44163	2526.686141	2293.919149	2558.84929	-0.157680512	0.0045816	down	down	down_down	protein_coding	TIMP metallopeptidase inhibitor 2
Chr17	17_3647600_3647816	ENSG00000040531	CTNS	1.64715	2.20532	1.04588	0.7456	-1.104631785	0.11648096	Exon	707.1738025	697.7180244	666.8710142	816.9003397	840.7277712	827.3936203	690.5876137	828.3405771	-0.262236687	0.001447665	down	down	down_down	protein_coding	cystinosin, lysosomal cystine transporter
Chr19	19_18940964_18941164	ENSG00000051128	HOMER3	0.32943	0.50892	2.28192	2.08768	2.381876638	0.005697978	Promoter (<=1kb)	1144.767256	909.6017189	1173.254385	1354.905062	1237.486994	1357.411049	1075.874453	1316.601035	-0.290348335	0.001373931	up	down	up_down	protein_coding	homer scaffold protein 3
Chr14	14_89203456_89203656	ENSG00000053254	FOXN3	0.65886	1.10266	0.38032	0.14912	-1.734281753	0.172594401	Intron	2773.640068	2498.729428	2685.426775	2304.657706	2229.887278	2465.997123	2652.598757	2333.514036	0.185394852	0.003262184	down	up	down_up	protein_coding	forkhead box N3
Chr18	18_23872725_23873118	ENSG00000053747	LAMA3	0.32943	1.86604	3.42288	1.93856	1.288090717	0.276708505	Promoter (<=1kb)	7535.909823	7657.776354	8144.000279	7099.589457	6903.61048	6174.096159	7779.228818	6725.765365	0.209799822	0.000280052	up	up	up_up	protein_coding	laminin subunit alpha 3
Chr2	2_37168183_37168665	ENSG00000055332	EIF2AK2	0.98829	0.76338	2.18684	2.53504	1.430630369	0.028321875	Intron	2463.242976	2810.134252	2543.878667	2120.925795	1915.493261	1722.556645	2605.751965	1919.658567	0.440056626	9.19E-09	up	up	up_up	protein_coding	eukaryotic translation initiation factor 2 alpha kinase 2
Chr7	7_139753347_139753601	ENSG00000059377	TBXAS1	0.65886	0.8482	0.19016	0.14912	-2.151188562	0.090142267	Intron	130.0440415	128.4143603	127.5926604	153.5810327	162.7215041	181.0555722	128.6836874	165.7860363	-0.364640823	0.034731221	down	down	down_down	protein_coding	thromboxane A synthase 1
Chr18	18_79691296_79691496	ENSG00000060069	CTDP1	1.31772	0.4241	2.09176	1.4912	1.040556394	0.246784776	Intron	2434.766179	2043.928568	2267.760175	2572.246744	2406.671135	2521.628723	2248.818308	2500.182201	-0.15229549	0.025427913	up	down	up_down	protein_coding	CTD phosphatase subunit 1
Chr11	11_32965565_32965765	ENSG00000060749	QSER1	1.31772	0.16964	0.19016	0.29824	-1.606618774	0.543492708	Intron	1037.504652	1019.824045	1133.381679	899.815253	1022.533896	918.4271482	1063.570125	946.9254325	0.168067343	0.039585041	down	up	down_up	protein_coding	glutamine and serine rich 1
Chr2	2_240481871_240482212	ENSG00000063660	GPC1	0.98829	1.01784	2.47208	2.53504	1.319565934	0.003466134	3' UTR	564.7898154	404.505235	501.3992828	674.6258861	744.3002132	679.7170084	490.2314444	699.5477025	-0.510739532	5.99E-06	up	down	up_down	protein_coding	glypican 1
Chr7	7_139739314_139739514	ENSG00000064393	HIPK2	2.96487	0.50892	0.09508	0.14912	-3.830375436	0.413820809	Intron	2619.865362	2231.199511	2503.009143	2922.750696	3145.949079	3321.712285	2451.358005	3130.137353	-0.351886694	3.62E-07	down	down	down_down	protein_coding	homeodomain interacting protein kinase 2
Chr19	19_1034995_1035240	ENSG00000064666	CNN2	11.53	2.88388	2.66224	2.83328	-1.391130835	0.490089536	Promoter (1-2kb)	6791.716183	6527.729983	6665.719689	7605.558872	7012.091482	7243.23437	6661.721952	7286.961575	-0.129428821	0.007410009	down	down	down_down	protein_coding	calponin 2
Chr19	19_2175960_2176160	ENSG00000065000	AP3D1	1.64715	2.79906	1.4262	0.29824	-1.366448158	0.233477988	Intron	5599.487598	5243.58638	5757.618802	6142.299094	5761.54659	6058.787024	5533.56426	5987.544236	-0.113625017	0.029707382	down	down	down_down	protein_coding	adaptor related protein complex 3 subunit delta 1
Chr2	2_46941034_46941945	ENSG00000068724	TTC7A	3.62373	7.97308	13.9768	9.39456	1.011013679	0.203724605	Promoter (<=1kb)	2496.465907	2255.812263	2413.295554	2880.351025	2468.947266	2652.110113	2388.524574	2667.136135	-0.159071922	0.018262116	up	down	up_down	protein_coding	tetratricopeptide repeat domain 7A
Chr5	5_150574909_150575283	ENSG00000070614	NDST1	3.2943	2.37496	1.4262	1.34208	-1.034170562	0.192833801	Distal Intergenic	2539.181103	2099.574791	2224.897016	2636.317359	2696.958262	2698.638361	2287.884303	2677.304661	-0.226028273	0.00102721	down	down	down_down	protein_coding	N-deacetylase and N-sulfotransferase 1
Chr2	2_101009775_101009979	ENSG00000071082	RPL31	0.65886	0.25446	0.38032	1.64032	1.145619981	0.53632641	Intron	5688.714897	6740.683797	6037.724564	5413.024742	5670.1413	5261.737913	6155.707753	5448.301318	0.175820878	0.004335598	up	up	up_up	protein_coding	ribosomal protein L31
Chr6	6_166807434_166808253	ENSG00000071242	RPS6KA2	2.96487	3.13834	1.80652	1.04384	-1.098424089	0.132169624	Intron	1820.616581	1775.328531	1940.803983	2173.689831	2105.335016	2257.631492	1845.583032	2178.885446	-0.239290672	0.000133287	down	down	down_down	protein_coding	ribosomal protein S6 kinase A2
Chr19	19_1642041_1642401	ENSG00000071564	TCF3	10.5418	1.61158	2.09176	0.59648	-2.176623751	0.478487863	Intron	1340.307932	1090.451943	1230.072992	1463.259778	1312.821024	1434.283806	1220.277622	1403.454869	-0.2009578	0.014530448	down	down	down_down	protein_coding	transcription factor 3
Chr2	2_12717363_12717803	ENSG00000071575	TRIB2	5.60031	2.79906	2.377	0.89472	-1.360231837	0.283996411	Promoter (<=1kb)	62.64895431	52.4358638	77.75177745	81.03048352	102.4542804	89.01056062	64.27886519	90.83177483	-0.496056047	0.04393717	down	down	down_down	protein_coding	tribbles pseudokinase 2
Chr14	14_68908050_68908250	ENSG00000072110	ACTN1	3.2943	0.50892	0.4754	0.59648	-1.827077994	0.5060458	Promoter (2-3kb)	22640.9524	19564.99791	22274.88742	23787.15799	22937.70536	23412.81189	21493.61258	23379.22508	-0.121233363	0.025254134	down	down	down_down	protein_coding	actinin alpha 1
Chr5	5_172048748_172048948	ENSG00000072786	STK10	2.30601	1.86604	0.85572	0.59648	-1.52251629	0.051554925	Intron	7594.761871	7369.914163	7886.821322	8420.574782	8112.972769	8345.751542	7617.165785	8293.099697	-0.122600845	0.00801947	down	down	down_down	protein_coding	serine/threonine kinase 10
Chr17	17_3953727_3953927	ENSG00000074370	ATP2A3	1.97658	1.44194	0.57048	0.7456	-1.377124678	0.131434606	Intron	3810.195494	3122.609195	3704.174423	4115.594791	3816.92417	4409.057202	3545.659704	4113.858721	-0.213995979	0.003495214	down	down	down_down	protein_coding	ATPase sarcoplasmic/endoplasmic reticulum Ca2+ transporting 3
Chr10	10_100497017_100497217	ENSG00000075826	SEC31B	1.31772	1.18748	0.28524	0.14912	-2.527962627	0.008230816	Promoter (1-2kb)	150.9270263	200.1123782	186.4049023	108.3547163	114.5077251	105.1942989	179.1481023	109.3522468	0.710288431	0.000101079	down	up	down_up	protein_coding	SEC31 homolog B, COPII coat complex component
Chr1	1_21669471_21669671	ENSG00000076864	RAP1GAP	0.65886	1.18748	1.80652	2.2368	1.13087214	0.088822307	Promoter (<=1kb)	21.83221135	26.75299173	27.91089447	56.53289548	37.16478797	47.53973124	25.49869918	47.07913823	-0.888255749	0.011908331	up	down	up_down	protein_coding	RAP1 GTPase activating protein
Chr1	1_19352985_19353426	ENSG00000077549	CAPZB	2.96487	2.1205	0.76064	1.4912	-1.175248422	0.129024155	Intron	6022.842653	5777.576095	5893.186003	6420.252497	6246.697741	6412.806299	5897.86825	6359.918845	-0.108706329	0.017061586	down	down	down_down	protein_coding	capping actin protein of muscle Z-line subunit beta
Chr3	3_183162570_183162782	ENSG00000078081	LAMP3	0.32943	0.25446	2.18684	1.78944	2.767650843	0.065894611	Promoter (<=1kb)	312.295545	344.5785335	263.1598621	153.5810327	191.8506622	219.4919506	306.6779802	188.3078819	0.704594712	8.71E-06	up	up	up_up	protein_coding	lysosomal associated membrane protein 3
Chr6	6_157967113_157967356	ENSG00000078269	SYNJ2	2.96487	1.35712	1.14096	0.7456	-1.19593775	0.360955025	Distal Intergenic	2244.920863	1976.511029	2150.135692	2316.9065	2376.537523	2430.595195	2123.855861	2374.679739	-0.160318873	0.011021841	down	down	down_down	protein_coding	synaptojanin 2
Chr19	19_10788218_10788418	ENSG00000079805	DNM2	1.97658	1.52676	1.14096	0.44736	-1.141229406	0.167125434	Promoter (1-2kb)	6187.058852	5136.574413	5790.513784	6188.467625	6043.798087	6604.988191	5704.715683	6279.084635	-0.138046482	0.031499318	down	down	down_down	protein_coding	dynamin 2
ChrX	X_70494549_70494749	ENSG00000082458	DLG3	2.63544	1.10266	0.4754	0.44736	-2.018277792	0.31731363	Promoter (2-3kb)	150.9270263	166.9386684	191.3889906	119.6612954	153.6814205	114.2976517	169.7515618	129.2134559	0.393732442	0.033031133	down	up	down_up	protein_coding	discs large MAGUK scaffold protein 3
Chr2	2_61548028_61548390	ENSG00000082898	XPO1	1.64715	1.52676	0.66556	0.59648	-1.330503583	0.012007286	Distal Intergenic	4403.462107	5102.330583	4647.163929	4040.217597	4406.538509	4011.54413	4717.652206	4152.766745	0.183721625	0.003192957	down	up	down_up	protein_coding	exportin 1
Chr19	19_57769493_57770001	ENSG00000083828	ZNF586	0.98829	1.6964	4.754	3.57888	1.634059694	0.074998914	Promoter (<=1kb)	100.6180175	126.274121	132.5767487	92.33706262	88.39192815	79.90720783	119.8229624	86.87873287	0.461553127	0.028536609	up	up	up_up	protein_coding	zinc finger protein 586
Chr4	4_56930679_56930879	ENSG00000084093	REST	0.32943	0.4241	1.33112	1.19296	1.744020781	0.013239878	3' UTR	1426.68755	1565.585076	1528.121472	1350.193987	1365.052618	1357.411049	1506.798033	1357.552551	0.149982141	0.025828116	up	up	up_up	protein_coding	RE1 silencing transcription factor
Chr12	12_95995710_95995910	ENSG00000084110	HAL	2.96487	0.67856	1.04588	0.7456	-1.024145335	0.565580517	Promoter (<=1kb)	56.00436825	46.01514578	50.83770064	88.56820292	55.2449551	86.98759333	50.95240489	76.93358378	-0.59360203	0.031841993	down	down	down_down	protein_coding	histidine ammonia-lyase
Chr7	7_87748075_87748275	ENSG00000085563	ABCB1	0.98829	1.10266	0.09508	0.7456	-1.314529907	0.298123636	Intron	271.478802	285.7219517	272.1312211	336.3707281	360.5988887	328.7321841	276.4439916	341.9006003	-0.307005339	0.011680241	down	down	down_down	protein_coding	ATP binding cassette subfamily B member 1
Chr20	20_4161004_4161363	ENSG00000088826	SMOX	1.31772	0.59374	3.13764	1.78944	1.366057887	0.224887119	Intron	560.9929091	511.5172019	497.4120121	640.7061488	647.8726552	810.1983984	523.3073744	699.5924008	-0.417771419	0.000104879	up	down	up_down	protein_coding	spermine oxidase
Chr12	12_121538691_121538891	ENSG00000089094	KDM2B	0.65886	0.50892	2.28192	1.4912	1.691989476	0.177195144	Promoter (1-2kb)	2214.545612	2068.541321	2058.428467	2422.434571	2320.288114	2335.515733	2113.838467	2359.412806	-0.158362927	0.007595453	up	down	up_down	protein_coding	lysine demethylase 2B
Chr12	12_120180299_120180499	ENSG00000089154	GCN1	2.63544	0.25446	0.09508	0.14912	-3.564884466	0.466437951	Promoter (2-3kb)	4600.901236	3753.9798	4532.529898	4912.708617	4503.970521	4759.030542	4295.803645	4725.23656	-0.13713009	0.049936052	down	down	down_down	protein_coding	GCN1 activator of EIF2AK4
Chr12	12_123143215_123143415	ENSG00000090975	PITPNM2	0.32943	0.67856	1.04588	1.4912	1.331687685	0.120856722	Intron	232.5605122	165.8685487	246.2139619	283.6066923	234.0377189	293.3302566	214.8810076	270.3248893	-0.32903512	0.041817661	up	down	up_down	protein_coding	phosphatidylinositol transfer protein membrane associated 2
Chr8	8_26630003_26630298	ENSG00000092964	DPYSL2	0.98829	1.18748	0.19016	0.7456	-1.217315592	0.240942872	Promoter (2-3kb)	5838.692697	5943.444643	5580.185258	5297.132306	5439.116943	5371.98963	5787.440866	5369.41296	0.108128803	0.02333168	down	up	down_up	protein_coding	dihydropyrimidinase like 2
Chr9	9_128954284_128954485	ENSG00000095319	NUP188	4.28259	0.25446	0.19016	0.29824	-3.215619453	0.498305934	Intron	2488.872094	2218.358075	2296.667888	2575.073389	2567.383731	2589.398127	2334.632685	2577.285083	-0.142118109	0.018073124	down	down	down_down	protein_coding	nucleoporin 188
Chr22	22_37462715_37463172	ENSG00000100060	MFNG	4.61202	2.20532	1.80652	1.19296	-1.184496524	0.346283331	Distal Intergenic	681.5446848	648.4925196	759.5750566	895.1041784	753.3402968	754.566798	696.5374203	801.0037577	-0.201907071	0.037695647	down	down	down_down	protein_coding	MFNG O-fucosylpeptide 3-beta-N-acetylglucosaminyltransferase
Chr22	22_38497346_38497546	ENSG00000100201	DDX17	2.63544	1.01784	0.28524	1.34208	-1.166694357	0.419183495	Promoter (2-3kb)	8384.518386	8464.646584	8349.344716	7361.525206	7578.603385	7526.44979	8399.503229	7488.859461	0.165582739	0.000107771	down	up	down_up	protein_coding	DEAD-box helicase 17
Chr22	22_32823258_32823614	ENSG00000100234	TIMP3	1.31772	0.33928	1.33112	2.38592	1.165580611	0.28918018	Intron	9196.107112	8357.634617	9001.263466	10561.28709	11239.83723	10556.85479	8851.668398	10785.99303	-0.284936319	1.83E-08	up	down	up_down	protein_coding	TIMP metallopeptidase inhibitor 3
Chr22	22_42980863_42981094	ENSG00000100266	PACSIN2	0.32943	0.67856	1.61636	0.89472	1.316826666	0.247923779	Intron	2929.313227	2745.927071	2954.567543	3162.073287	3127.868912	3242.816561	2876.602614	3177.586253	-0.143213356	0.008925656	up	down	up_down	protein_coding	protein kinase C and casein kinase substrate in neurons 2
Chr22	22_36913737_36914163	ENSG00000100368	CSF2RB	2.30601	2.29014	1.23604	1.04384	-1.011467991	0.051255512	Promoter (<=1kb)	1104.89974	889.2694452	959.9354061	1089.200453	1236.48254	1249.1823	984.7015304	1191.621764	-0.273693153	0.002259173	down	down	down_down	protein_coding	colony stimulating factor 2 receptor subunit beta
Chr14	14_70988431_70988758	ENSG00000100731	PCNX1	0.32943	0.59374	1.99668	0.89472	1.64709996	0.312904819	Exon	2168.982736	2127.397903	2324.578782	2419.607927	2281.114419	2585.352192	2206.986474	2428.691513	-0.137928574	0.033470718	up	down	up_down	protein_coding	pecanex 1
Chr20	20_25309540_25309803	ENSG00000100997	ABHD12	2.30601	2.88388	0.85572	1.34208	-1.239643854	0.061002686	Promoter (<=1kb)	1440.925949	1409.347605	1510.178754	1615.898596	1639.268486	1687.154717	1453.484103	1647.4406	-0.180385292	0.005347387	down	down	down_down	protein_coding	abhydrolase domain containing 12, lysophospholipase
Chr20	20_4790018_4790305	ENSG00000101265	RASSF2	0.32943	1.2723	0.4754	0.29824	-1.049896682	0.538863941	Intron	310.3970918	249.337883	299.0452979	376.8859699	326.4474619	408.6393919	286.2600909	370.6576079	-0.371073577	0.005030545	down	down	down_down	protein_coding	Ras association domain family member 2
Chr18	18_76357443_76357644	ENSG00000101493	ZNF516	0.98829	1.35712	0.57048	0.44736	-1.204329348	0.144548049	Promoter (1-2kb)	3568.142716	3287.407624	3674.269893	3981.800272	3918.373997	4286.667681	3509.940078	4062.28065	-0.210474569	0.000369204	down	down	down_down	protein_coding	zinc finger protein 516
Chr15	15_68584365_68584565	ENSG00000103647	CORO2B	2.30601	2.1205	0.66556	1.4912	-1.037304036	0.208383731	Intron	161.3685187	143.3960357	154.5067372	193.1540596	236.0466263	207.3541469	153.0904305	212.1849443	-0.469070883	0.003389376	down	down	down_down	protein_coding	coronin 2B
Chr15	15_80933264_80933464	ENSG00000103888	CEMIP	0.32943	0.33928	1.23604	0.59648	1.454376347	0.319837483	Promoter (<=1kb)	967.2618855	697.7180244	838.3236517	942.2149247	990.3913768	1007.437709	834.4345205	980.0146701	-0.230310739	0.022299596	up	down	up_down	protein_coding	cell migration inducing hyaluronidase 1
Chr15	15_41953181_41953381	ENSG00000103966	EHD4	1.31772	0.16964	0.09508	0.14912	-2.606618774	0.474428294	Intron	752.7366783	740.5228112	765.5559625	921.4861963	834.7010488	860.7725805	752.938484	872.3199419	-0.212593471	0.009609321	down	down	down_down	protein_coding	EH domain containing 4
Chr8	8_22393081_22393342	ENSG00000104635	SLC39A14	0.65886	2.1205	2.56716	3.42976	1.109469014	0.227177375	Promoter (<=1kb)	4442.380397	4103.908932	4407.927691	4835.446993	5142.803093	4939.074631	4318.07234	4972.441572	-0.203209044	0.000112388	up	down	up_down	protein_coding	solute carrier family 39 member 14
Chr19	19_12658039_12658239	ENSG00000104774	MAN2B1	4.61202	0.4241	0.76064	0.89472	-1.605167658	0.567572484	Promoter (<=1kb)	4580.967477	4018.299358	4532.529898	4772.318593	5040.348812	5075.624923	4377.265578	4962.764109	-0.18065372	0.002104415	down	down	down_down	protein_coding	mannosidase alpha class 2B member 1
Chr7	7_954407_954865	ENSG00000105963	ADAP1	2.30601	2.79906	6.75068	4.77184	1.174453623	0.173385422	Promoter (<=1kb)	470.8163839	388.45344	534.2942655	612.439701	525.3293003	529.0059455	464.5213631	555.5916489	-0.257620519	0.030858248	up	down	up_down	protein_coding	ArfGAP with dual PH domains 1
Chr7	7_73570547_73571052	ENSG00000106638	TBL2	2.30601	2.9687	1.33112	0.89472	-1.244741886	0.077046908	Promoter (<=1kb)	2116.775275	2224.778793	2080.358455	2442.221085	2305.221308	2393.1703	2140.637508	2380.204231	-0.153476313	0.009145018	down	down	down_down	protein_coding	transducin beta like 2
Chr9	9_122228410_122228621	ENSG00000106852	LHX6	0.32943	1.10266	2.09176	1.93856	1.492772229	0.172850138	Promoter (<=1kb)	0	1.070119669	0.99681766	2.826644774	6.026722374	7.080385504	0.68897911	5.311250884	-2.97244839	0.041690112	up	down	up_down	protein_coding	LIM homeobox 6
Chr9	9_114348548_114348844	ENSG00000106948	AKNA	2.63544	1.18748	0.66556	0.89472	-1.292870059	0.357462624	Promoter (<=1kb)	2042.735601	1792.450446	2054.441196	2336.693013	2236.918455	2058.369214	1963.209081	2210.660227	-0.170956416	0.016249779	down	down	down_down	protein_coding	AT-hook transcription factor
Chr10	10_48403841_48404048	ENSG00000107643	MAPK8	0.32943	0.76338	0.85572	1.34208	1.008017516	0.233710822	Promoter (2-3kb)	560.0436825	586.4255788	538.2815362	472.0496773	427.8972886	488.5465998	561.5835991	462.8311885	0.278495575	0.005700456	up	up	up_up	protein_coding	mitogen-activated protein kinase 8
Chr10	10_71491891_71492171	ENSG00000107736	CDH23	2.63544	1.18748	0.66556	0.44736	-1.780325119	0.307044877	Intron	233.5097388	208.6733355	245.2171443	306.2198505	272.2069606	285.2383874	229.1334062	287.8883995	-0.328728338	0.015287852	down	down	down_down	protein_coding	cadherin related 23
Chr10	10_71773946_71774155	ENSG00000107738	VSIR	5.60031	1.18748	1.23604	1.78944	-1.165777884	0.549491382	Promoter (<=1kb)	1385.870808	1274.512526	1427.442888	1595.169867	1523.756307	1510.14508	1362.608741	1543.023751	-0.179043249	0.009897496	down	down	down_down	protein_coding	V-set immunoregulatory receptor
Chr17	17_4979917_4980335	ENSG00000108509	CAMTA2	1.97658	0.8482	2.47208	3.28064	1.02610574	0.182427174	Promoter (<=1kb)	1847.194926	1532.411366	1690.602751	1896.678643	1880.337381	1887.428479	1690.069681	1888.148168	-0.159050338	0.026167736	up	down	up_down	protein_coding	calmodulin binding transcription activator 2
Chr17	17_50733501_50733724	ENSG00000108848	LUC7L3	0.32943	0.33928	1.4262	1.04384	1.885081808	0.132953765	Promoter (2-3kb)	1339.358705	1533.481486	1353.678382	1153.271068	1171.193048	1211.757405	1408.839524	1178.740507	0.256655525	0.000581094	up	up	up_up	protein_coding	LUC7 like 3 pre-mRNA splicing factor
Chr17	17_44876579_44876779	ENSG00000108883	EFTUD2	0.65886	0.8482	0.09508	0.14912	-2.62560175	0.075607222	Promoter (2-3kb)	3460.880113	3406.190907	3462.944549	3810.317155	3676.300648	3743.500964	3443.338523	3743.372923	-0.120531974	0.015412895	down	down	down_down	protein_coding	elongation factor Tu GTP binding domain containing 2
Chr4	4_56192064_56192264	ENSG00000109265	CRACD	1.64715	0.08482	0.09508	0.44736	-1.674878468	0.583794113	Intron	135.739401	155.1673521	159.4908255	111.1813611	92.40974307	114.2976517	150.1325262	105.9629186	0.501324232	0.00801513	down	up	down_up	protein_coding	capping protein inhibiting regulator of actin dynamics
Chr4	4_142436017_142436217	ENSG00000109452	INPP4B	2.30601	1.35712	0.66556	0.89472	-1.23127195	0.255597991	Intron	446.1364928	519.0080396	433.6156819	370.2904654	413.8349364	322.6632822	466.2534048	368.9295613	0.336613652	0.005576881	down	up	down_up	protein_coding	inositol polyphosphate-4-phosphatase type II B
Chr11	11_119685090_119685417	ENSG00000110400	NECTIN1	3.2943	2.29014	0.66556	1.34208	-1.475912021	0.114357588	Promoter (1-2kb)	428.1011878	369.1912859	474.4852059	549.3113011	508.2535869	586.6605132	423.9258932	548.0751337	-0.369353699	0.001068519	down	down	down_down	protein_coding	nectin cell adhesion molecule 1
Chr12	12_6142426_6142641	ENSG00000110799	VWF	1.64715	1.2723	0.66556	0.44736	-1.391346712	0.076138773	Distal Intergenic	188.8960895	184.0605831	230.2648794	275.126758	319.4162858	244.7790417	201.0738507	279.7740285	-0.476083717	0.001751834	down	down	down_down	protein_coding	von Willebrand factor
Chr12	12_111063429_111063660	ENSG00000111249	CUX2	0.65886	0.4241	1.80652	1.19296	1.469732455	0.163342538	Intron	142.3839871	138.0454373	158.4940079	195.9807043	185.8239399	179.0326049	146.3078108	186.9457497	-0.353624933	0.02995581	up	down	up_down	protein_coding	cut like homeobox 2
Chr12	12_112938074_112938274	ENSG00000111331	OAS3	0.32943	0.67856	0.09508	0.14912	-2.045346221	0.266695698	Promoter (<=1kb)	5428.626814	5521.817494	5722.730183	5578.854569	4269.932802	4422.206489	5557.72483	4756.997953	0.224169317	0.003899503	down	up	down_up	protein_coding	2'-5'-oligoadenylate synthetase 3
Chr12	12_131005671_131005871	ENSG00000111452	ADGRD1	4.28259	1.35712	0.85572	1.78944	-1.092265989	0.485140958	Intron	248.6973641	295.3530287	244.2203266	214.8250028	237.05108	172.963703	262.7569065	208.2799286	0.333515708	0.030243243	down	up	down_up	protein_coding	adhesion G protein-coupled receptor D1
Chr3	3_127074823_127075240	ENSG00000114554	PLXNA1	1.64715	3.22316	6.84576	4.17536	1.178185333	0.214621143	Distal Intergenic	4940.724352	4099.628453	4977.110574	5547.761476	5227.177206	5699.71033	4672.487793	5491.549671	-0.232677261	0.000671726	up	down	up_down	protein_coding	plexin A1
Chr3	3_71435065_71435265	ENSG00000114861	FOXP1	1.31772	0.08482	0.28524	0.14912	-1.691078759	0.575539165	Intron	576.1805344	569.3036641	509.373824	516.3337787	462.0487153	460.2250577	551.6193408	479.5358506	0.201351893	0.049517542	down	up	down_up	protein_coding	forkhead box P1
Chr2	2_197461986_197462256	ENSG00000115520	COQ10B	0.32943	1.44194	0.28524	0.44736	-1.273767984	0.520050738	Intron	761.2797176	771.5562816	691.7914557	656.7238025	624.7702194	642.2921135	741.542485	641.2620452	0.209225879	0.017796737	down	up	down_up	protein_coding	coenzyme Q10B
Chr2	2_197425140_197425340	ENSG00000115524	SF3B1	1.31772	1.2723	0.57048	0.29824	-1.576000081	0.092404526	Intron	5579.55384	5801.118727	5678.870206	5149.204563	5410.992238	5375.024081	5686.514258	5311.740294	0.098347031	0.038270602	down	up	down_up	protein_coding	splicing factor 3b subunit 1
Chr2	2_237505383_237505587	ENSG00000115648	MLPH	1.64715	1.10266	0.38032	0.44736	-1.732186936	0.1711514	Intron	396.7767106	471.9227742	418.663417	335.4285132	381.692417	372.2259808	429.1209673	363.115637	0.240337086	0.038008533	down	up	down_up	protein_coding	melanophilin
Chr2	2_241283514_241283714	ENSG00000115677	HDLBP	1.64715	1.10266	0.28524	0.7456	-1.415511513	0.140903073	Intron	7997.233941	7307.847222	7626.651913	8306.566776	8071.790166	8167.73042	7643.911025	8182.029121	-0.097977398	0.041334789	down	down	down_down	protein_coding	high density lipoprotein binding protein
Chr1	1_52970996_52971196	ENSG00000116171	SCP2	1.31772	1.10266	0.38032	0.14912	-2.192694467	0.027100045	Intron	2143.353619	2465.555718	2268.756993	1989.015706	2192.72249	1853.038035	2292.555443	2011.592077	0.188159349	0.010379823	down	up	down_up	protein_coding	sterol carrier protein 2
Chr1	1_15704925_15705125	ENSG00000116786	PLEKHM2	0.32943	0.33928	1.61636	0.59648	1.726446544	0.37158439	Intron	2196.510307	1908.02337	2227.887469	2346.115162	2357.452902	2337.5387	2110.807049	2347.035588	-0.152414191	0.02208126	up	down	up_down	protein_coding	pleckstrin homology and RUN domain containing M2
Chr1	1_236081693_236081915	ENSG00000116962	NID1	0.32943	1.44194	1.71144	2.83328	1.359325822	0.221293513	Distal Intergenic	2566.708674	2446.293564	2575.776832	2845.489072	2573.410454	3020.290159	2529.593023	2813.063228	-0.153056401	0.018600071	up	down	up_down	protein_coding	nidogen 1
Chr1	1_145648849_145649049	ENSG00000117262	GPR89A	1.31772	0.93302	0.28524	0.7456	-1.126578985	0.183043222	Promoter (2-3kb)	39.86751638	46.01514578	45.85361234	73.49276412	99.44091917	102.159848	43.9120915	91.69784376	-1.062241488	5.79E-05	down	down	down_down	protein_coding	G protein-coupled receptor 89A
Chr1	1_25690971_25691171	ENSG00000117643	MAN1C1	1.64715	0.4241	0.4754	0.29824	-1.420767403	0.478861225	Intron	236.3574185	170.1490274	205.3444379	285.4911222	246.0911636	229.606787	203.9502946	253.7296909	-0.313479531	0.045892671	down	down	down_down	protein_coding	mannosidase alpha class 1C member 1
Chr1	1_26723260_26723858	ENSG00000117713	ARID1A	5.60031	3.47762	1.52128	2.08768	-1.330780211	0.21752345	Intron	2934.05936	2251.531784	2683.43314	2949.132714	2875.751026	3044.565767	2623.008095	2956.483169	-0.17197617	0.026891766	down	down	down_down	protein_coding	AT-rich interaction domain 1A
Chr1	1_230843352_230844084	ENSG00000119280	C1orf198	1.64715	2.37496	6.08512	3.13152	1.196288362	0.316727896	5' UTR	417.6596954	329.5968582	365.8320811	452.2631638	465.0620765	481.4662143	371.0295449	466.2638182	-0.327503856	0.00429668	up	down	up_down	protein_coding	chromosome 1 open reading frame 198
Chr14	14_74595254_74595473	ENSG00000119681	LTBP2	0.65886	1.10266	1.71144	1.93856	1.051075609	0.097864934	Intron	224.9666996	190.4813011	198.3667143	254.3980297	297.3183038	342.8929551	204.604905	298.2030962	-0.54099664	0.000281473	up	down	up_down	protein_coding	latent transforming growth factor beta binding protein 2
Chr14	14_91244554_91244754	ENSG00000119714	GPR68	0.65886	0.50892	1.61636	1.04384	1.187766207	0.215520923	Promoter (<=1kb)	504.9885408	370.2614056	445.5774938	551.1957309	620.7524045	627.1198589	440.2758134	599.6893315	-0.44332217	0.000132086	up	down	up_down	protein_coding	G protein-coupled receptor 68
Chr5	5_141672078_141672887	ENSG00000120318	ARAP3	7.24746	6.7856	3.70812	2.83328	-1.101158291	0.034734094	Promoter (<=1kb)	843.8624301	635.6510836	781.5050451	896.9886083	809.5897056	999.3458397	753.6728529	901.9747178	-0.257749956	0.015143384	down	down	down_down	protein_coding	ArfGAP with RhoGAP domain, ankyrin repeat and PH domain 3
Chr8	8_42903458_42903665	ENSG00000120925	RNF170	0.65886	1.18748	0.4754	0.29824	-1.254933953	0.26846853	Intron	710.0214822	783.3275979	719.7023502	620.9196353	657.9171925	592.729415	737.6838101	623.8554143	0.241069158	0.007433066	down	up	down_up	protein_coding	ring finger protein 170
Chr10	10_80186515_80186715	ENSG00000122359	ANXA11	0.32943	0.25446	0.66556	1.19296	1.670385705	0.244179594	Intron	6759.44248	6313.706049	6711.573302	7347.391982	7169.790718	7320.107127	6594.907277	7279.096609	-0.142234194	0.002505705	up	down	up_down	protein_coding	annexin A11
Chr7	7_22924313_22924513	ENSG00000122591	HYCC1	3.62373	0.4241	0.4754	0.44736	-2.133121329	0.507496857	Intron	698.6307632	700.9283834	697.7723617	544.6002265	558.4762733	604.8672187	699.1105028	569.3145728	0.296712679	0.000985809	down	up	down_up	protein_coding	hyccin PI4KA lipid kinase complex subunit 1
Chr9	9_33233975_33234175	ENSG00000122711	SPINK4	0.65886	0.59374	1.52128	1.19296	1.115622509	0.129469939	Intron	0	0	0	1.884429849	7.031176103	4.045934574	0	4.320513509	-4.544980913	0.00971203	up	down	up_down	protein_coding	serine peptidase inhibitor Kazal type 4
Chr20	20_48785280_48785480	ENSG00000124126	PREX1	0.32943	0.33928	0.66556	1.4912	1.689413048	0.322449866	Intron	1429.53523	1270.232047	1429.436524	1664.893772	1602.103698	1587.017836	1376.401267	1618.005102	-0.23275704	0.00088103	up	down	up_down	protein_coding	phosphatidylinositol-3,4,5-trisphosphate dependent Rac exchange factor 1
ChrX	X_53321821_53322055	ENSG00000124313	IQSEC2	0.98829	0.8482	2.75732	2.08768	1.399545625	0.127096621	Promoter (<=1kb)	422.4058283	307.1243451	331.9402806	386.3081191	435.9329184	469.3284105	353.8234847	430.5231493	-0.280410028	0.03329371	up	down	up_down	protein_coding	IQ motif and Sec7 domain ArfGEF 2
Chr19	19_55113744_55113977	ENSG00000125503	PPP1R12C	1.97658	2.71424	6.37036	4.4736	1.20897965	0.155464131	Promoter (<=1kb)	1756.069174	1461.783468	1911.896271	1991.842351	1838.150324	1940.025628	1709.916304	1923.339434	-0.169136061	0.042524827	up	down	up_down	protein_coding	protein phosphatase 1 regulatory subunit 12C
Chr19	19_6633095_6633508	ENSG00000125726	CD70	0.32943	1.2723	2.56716	2.38592	1.628694947	0.163885178	Distal Intergenic	1705.760165	1399.716527	1696.583657	1445.357694	1405.230767	1401.91633	1600.686783	1417.501597	0.176072015	0.025521527	up	up	up_up	protein_coding	CD70 molecule
Chr19	19_45541865_45542065	ENSG00000125753	VASP	1.97658	0.50892	0.28524	0.89472	-1.074798149	0.532206547	Intron	9403.987733	8505.311132	9153.776568	9794.324142	9591.528658	9985.366528	9021.025144	9790.406443	-0.117885236	0.016592291	down	down	down_down	protein_coding	vasodilator stimulated phosphoprotein
Chr20	20_3785410_3785663	ENSG00000125817	CENPB	0.32943	1.61158	3.23272	1.64032	1.328014514	0.293219605	Promoter (1-2kb)	1106.798193	967.3881811	1183.222562	1294.603306	1166.170779	1260.30862	1085.802979	1240.360902	-0.191435568	0.022112447	up	down	up_down	protein_coding	centromere protein B
Chr19	19_3210563_3211032	ENSG00000125912	NCLN	2.63544	3.13834	7.6064	7.15776	1.354511235	0.005856654	Distal Intergenic	2081.653891	1852.377148	2155.11978	2419.607927	2420.733487	2377.998046	2029.71694	2406.113153	-0.244879211	0.000178412	up	down	up_down	protein_coding	nicalin
Chr1	1_43771473_43771673	ENSG00000126091	ST3GAL3	0.98829	0.25446	0.85572	1.64032	1.006104951	0.364107411	Intron	1189.380905	1099.0129	1077.55989	775.442883	823.6520578	875.9448352	1121.984565	825.0132587	0.444474976	4.05E-08	up	up	up_up	protein_coding	ST3 beta-galactoside alpha-2,3-sialyltransferase 3
Chr5	5_179726374_179726574	ENSG00000127022	CANX	0.65886	1.35712	0.4754	0.14912	-1.690661647	0.261671127	Promoter (<=1kb)	13421.11462	13634.39471	13084.2286	14157.72146	14498.28512	14233.59783	13379.91264	14296.5348	-0.09561741	0.02026465	down	down	down_down	protein_coding	calnexin
Chr1	1_41574573_41574825	ENSG00000127124	HIVEP3	0.32943	0.76338	2.377	0.44736	1.369881399	0.531116674	Intron	4483.19714	3435.084139	4022.159256	4466.098743	4166.474068	4940.086114	3980.146845	4524.219642	-0.184407873	0.023031443	up	down	up_down	protein_coding	HIVEP zinc finger 3
Chr1	1_20796712_20796912	ENSG00000127483	HP1BP3	3.62373	0.33928	0.4754	0.14912	-2.665776928	0.493766765	Distal Intergenic	3318.496125	3689.77262	3213.740134	2933.11506	3193.158405	2950.497788	3407.336293	3025.590418	0.171166198	0.007061578	down	up	down_up	protein_coding	heterochromatin protein 1 binding protein 3
Chr19	19_16887935_16888145	ENSG00000127533	F2RL3	3.62373	3.13834	1.33112	1.04384	-1.509561736	0.028209599	Promoter (<=1kb)	196.4899022	163.7283094	169.4590021	215.7672177	263.166877	235.6756889	176.5590712	238.2032612	-0.429689918	0.005264615	down	down	down_down	protein_coding	F2R like thrombin or trypsin receptor 3
Chr7	7_79739576_79739793	ENSG00000127955	GNAI1	1.64715	1.2723	0.4754	0.7456	-1.257633403	0.076893701	Distal Intergenic	355.9599677	477.2733725	337.9211866	347.6773072	294.3049426	220.5034343	390.3848423	287.495228	0.438716631	0.006675566	down	up	down_up	protein_coding	G protein subunit alpha i1
Chr22	22_26565147_26565365	ENSG00000128294	TPST2	0.32943	0.59374	1.99668	1.04384	1.719649832	0.251100168	Promoter (<=1kb)	3085.935613	2957.810766	3371.237325	3655.793908	3470.387634	3301.482612	3138.327901	3475.888051	-0.147379389	0.018472858	up	down	up_down	protein_coding	tyrosylprotein sulfotransferase 2
Chr2	2_191398268_191398552	ENSG00000128641	MYO1B	1.97658	1.35712	0.57048	0.7456	-1.340877094	0.168457576	Promoter (2-3kb)	165.165425	146.6063947	169.4590021	199.749564	244.0822562	212.4115651	160.4102739	218.7477951	-0.445629191	0.004932539	down	down	down_down	protein_coding	myosin IB
Chr10	10_48950844_48951057	ENSG00000128815	WDFY4	3.95316	1.10266	0.4754	1.34208	-1.476005612	0.450512084	Intron	5308.075038	4081.436419	4937.237868	5436.580115	5357.756191	5754.330447	4775.583108	5516.222251	-0.207579717	0.005442888	down	down	down_down	protein_coding	WDFY family member 4
Chr17	17_77227824_77228219	ENSG00000129657	SEC14L1	0.32943	1.18748	2.75732	1.78944	1.583703362	0.145726523	Distal Intergenic	1205.517757	1087.241584	1252.999798	1442.53105	1331.905645	1394.835944	1181.919713	1389.757546	-0.233237494	0.001859564	up	down	up_down	protein_coding	SEC14 like lipid binding 1
Chr17	17_76512409_76512720	ENSG00000129667	RHBDF2	0.65886	1.35712	1.80652	2.68416	1.155452595	0.164457168	Distal Intergenic	1867.128684	1691.859197	1846.106305	1887.256494	2008.907458	2332.481282	1801.698062	2076.215078	-0.203876057	0.008907109	up	down	up_down	protein_coding	rhomboid 5 homolog 2
Chr19	19_6279216_6279452	ENSG00000130382	MLLT1	0.98829	1.52676	4.65892	2.68416	1.545798236	0.228709091	Promoter (<=1kb)	1768.409119	1335.509347	1637.771415	1835.434673	1641.277393	1895.520348	1580.563294	1790.744138	-0.179291321	0.045836309	up	down	up_down	protein_coding	MLLT1 super elongation complex subunit
Chr11	11_1873864_1874295	ENSG00000130592	LSP1	9.22404	3.13834	2.8524	1.64032	-1.46029546	0.413207401	Promoter (2-3kb)	25.62911767	31.03347041	33.89180042	50.87960593	55.2449551	39.44786209	30.18479617	48.52414104	-0.687169571	0.04031471	down	down	down_down	protein_coding	lymphocyte specific protein 1
Chr3	3_15269461_15269786	ENSG00000131370	SH3BP5	0.65886	1.95086	3.13764	3.42976	1.331427301	0.186670015	5' UTR	240.1543249	199.0422585	235.2489677	280.7800475	284.2604053	273.1005837	224.8151837	279.3803455	-0.311785472	0.022736481	up	down	up_down	protein_coding	SH3 domain binding protein 5
Chr5	5_132259268_132259468	ENSG00000131435	PDLIM4	0.98829	0.8482	2.56716	1.19296	1.033827664	0.393034695	Promoter (1-2kb)	456.5779852	423.7673891	381.7811636	461.6853131	516.2892167	507.764789	420.708846	495.2464396	-0.234342032	0.031631438	up	down	up_down	protein_coding	PDZ and LIM domain 4
Chr5	5_132730545_132730745	ENSG00000131437	KIF3A	0.32943	0.16964	0.38032	0.89472	1.353228419	0.357572523	Intron	111.0595099	139.115557	132.5767487	92.33706262	93.4141968	102.159848	127.5839386	95.97036913	0.409506684	0.04047449	up	up	up_up	protein_coding	kinesin family member 3A
Chr7	7_133955619_133955819	ENSG00000131558	EXOC4	1.64715	0.67856	0.38032	0.14912	-2.135132112	0.302505469	Intron	898.9175717	923.5132746	804.4318513	1032.667557	900.9949949	1045.874087	875.6208992	993.1788799	-0.182200559	0.036922256	down	down	down_down	protein_coding	exocyst complex component 4
Chr3	3_13397278_13397479	ENSG00000132182	NUP210	0.32943	1.01784	1.71144	1.64032	1.314879846	0.207420733	Exon	6394.939473	5559.271682	6465.35934	7401.098233	6902.606026	6947.881146	6139.856832	7083.861802	-0.206142212	0.000618324	up	down	up_down	protein_coding	nucleoporin 210
Chr1	1_204474019_204474219	ENSG00000133056	PIK3C2B	2.30601	0.4241	0.09508	0.29824	-2.795183627	0.429864543	Intron	382.5383119	309.2645844	347.8893632	429.6500056	384.7057782	408.6393919	346.5640865	407.6650586	-0.232957868	0.049793631	down	down	down_down	protein_coding	phosphatidylinositol-4-phosphate 3-kinase catalytic subunit type 2 beta
Chr12	12_29800601_29800801	ENSG00000133687	TMTC1	2.96487	0.59374	0.19016	0.44736	-2.480771324	0.432329461	Distal Intergenic	1758.916854	1925.145285	1692.596386	2058.73961	1964.711494	2063.426633	1792.219508	2028.959246	-0.179584976	0.006467404	down	down	down_down	protein_coding	transmembrane O-mannosyltransferase targeting cadherins 1
Chr11	11_14325264_14325485	ENSG00000133818	RRAS2	0.32943	0.16964	1.80652	1.78944	2.849062884	0.030988252	Intron	170.8607845	132.694839	143.541743	173.3675461	233.0332651	201.285245	149.0324555	202.5620188	-0.439576797	0.011325254	up	down	up_down	protein_coding	RAS related 2
Chr1	1_120109691_120109891	ENSG00000134250	NOTCH2	1.64715	1.10266	0.38032	0.7456	-1.288227615	0.149264682	Distal Intergenic	12528.84164	10558.87078	12114.32502	13371.91421	12662.14371	14093.0016	11734.01248	13375.68651	-0.188754761	0.002272605	down	down	down_down	protein_coding	notch receptor 2
Chr2	2_6866156_6866356	ENSG00000134326	CMPK2	0.65886	0.8482	1.23604	2.53504	1.323240901	0.326886357	Promoter (<=1kb)	987.1956437	1192.113312	985.8526653	855.5311516	671.9795447	534.0633637	1055.053874	687.1913533	0.618008667	0.004053504	up	up	up_up	protein_coding	cytidine/uridine monophosphate kinase 2
Chr10	10_6117879_6118154	ENSG00000134453	RBM17	0.32943	0.4241	0.76064	0.89472	1.135408146	0.039652815	Distal Intergenic	742.295186	754.4343669	822.3745691	677.4525308	663.9439149	695.9007466	773.0347073	679.0990641	0.186931752	0.030222247	up	up	up_up	protein_coding	RNA binding motif protein 17
Chr12	12_13179794_13180135	ENSG00000134531	EMP1	0.32943	0.67856	1.52128	1.78944	1.715663675	0.03963973	Distal Intergenic	2652.139066	2865.780474	2545.872302	2963.265938	3336.795288	2991.968617	2687.930614	3097.343281	-0.204725336	0.001685822	up	down	up_down	protein_coding	epithelial membrane protein 1
Chr11	11_61680056_61680356	ENSG00000134780	DAGLA	3.2943	3.3928	2.18684	0.44736	-1.344015806	0.257195104	Promoter (<=1kb)	788.8072884	611.0383312	732.6609798	896.0463933	855.7945771	839.531424	710.8355331	863.7907982	-0.279846847	0.003621746	down	down	down_down	protein_coding	diacylglycerol lipase alpha
Chr19	19_47382117_47382317	ENSG00000134815	DHX34	0.65886	1.35712	2.56716	1.4912	1.00941552	0.272016678	3' UTR	721.4122012	525.4287576	654.9092023	708.5456233	723.2066849	778.8424054	633.9167204	736.8649045	-0.215177445	0.04539337	up	down	up_down	protein_coding	DExH-box helicase 34
Chr13	13_106567830_106568279	ENSG00000134884	ARGLU1	0.98829	2.62942	3.8032	3.87712	1.086089658	0.243821311	Promoter (<=1kb)	1437.129043	1653.334889	1514.166025	1165.519862	1251.549346	1232.998561	1534.876652	1216.689256	0.334721526	5.33E-06	up	up	up_up	protein_coding	arginine and glutamate rich 1
Chr11	11_128568153_128568368	ENSG00000134954	ETS1	1.64715	1.35712	0.76064	0.59648	-1.146466184	0.060494658	Intron	1613.685187	1561.304598	1640.761868	1683.73807	1785.91873	2152.437193	1605.250551	1874.031331	-0.22281516	0.006619981	down	down	down_down	protein_coding	ETS proto-oncogene 1, transcription factor
Chr9	9_87713675_87713875	ENSG00000135047	CTSL	0.32943	0.50892	0.66556	1.34208	1.259876015	0.320098465	Distal Intergenic	5289.090507	5421.226245	5381.818544	6064.095255	5964.446243	5968.76498	5364.045098	5999.102159	-0.161552857	0.000329631	up	down	up_down	protein_coding	cathepsin L
Chr6	6_87676279_87676540	ENSG00000135334	AKIRIN2	0.32943	0.8482	1.71144	1.19296	1.302353828	0.142767424	Intron	2240.17473	2268.653699	2206.954298	2537.384792	2350.421726	2391.147333	2238.594242	2426.31795	-0.116501645	0.044838146	up	down	up_down	protein_coding	akirin 2
Chr1	1_184795093_184795333	ENSG00000135842	NIBAN1	0.98829	0.4241	0.9508	2.38592	1.240292117	0.391125227	Exon	2608.474643	2392.787581	2561.821385	2639.144004	2753.207671	2845.303489	2521.02787	2745.885055	-0.122669912	0.038238175	up	down	up_down	protein_coding	niban apoptosis regulator 1
Chr2	2_218759103_218759338	ENSG00000135912	TTLL4	0.65886	1.10266	0.09508	0.14912	-2.85068575	0.176673214	Distal Intergenic	685.3415911	648.4925196	691.7914557	854.5889367	779.4560937	784.9113073	675.2085222	806.3187792	-0.256001519	0.002883182	down	down	down_down	protein_coding	tubulin tyrosine ligase like 4
Chr7	7_47509464_47509664	ENSG00000136205	TNS3	0.32943	1.18748	0.28524	0.14912	-1.804172334	0.422946281	Intron	8479.441044	7589.288695	8284.551569	8543.062722	8485.625103	9224.730828	8117.760436	8751.139551	-0.108151796	0.047471221	down	down	down_down	protein_coding	tensin 3
Chr7	7_2651446_2651656	ENSG00000136295	TTYH3	0.65886	1.6964	3.42288	2.83328	1.40939108	0.111044441	Promoter (1-2kb)	9335.643419	7150.53963	9027.180725	9945.07853	9483.047656	10193.73216	8504.454592	9873.952781	-0.215184495	0.004092194	up	down	up_down	protein_coding	tweety family member 3
Chr17	17_63697995_63698204	ENSG00000136490	LIMD2	2.30601	2.71424	6.94084	4.77184	1.222240104	0.189359227	Promoter (<=1kb)	1812.073542	1482.115742	1778.322705	2156.729963	1945.626873	2357.768373	1690.83733	2153.375069	-0.348150871	3.39E-05	up	down	up_down	protein_coding	LIM domain containing 2
Chr3	3_187367511_187368052	ENSG00000136514	RTP4	0.65886	2.1205	1.23604	0.14912	-1.004700082	0.529686283	Promoter (<=1kb)	149.9777997	173.3593864	160.4876432	129.0834447	108.4810027	92.04501155	161.2749431	109.8698197	0.550704853	0.003600893	down	up	down_up	protein_coding	receptor transporter protein 4
Chr9	9_127794301_127794501	ENSG00000136877	FPGS	1.64715	1.18748	0.85572	0.29824	-1.296567218	0.150095381	Promoter (<=1kb)	1546.2901	1484.255981	1483.264677	1736.502106	1637.259578	1624.442731	1504.603586	1666.068139	-0.147094802	0.022950965	down	down	down_down	protein_coding	folylpolyglutamate synthase
Chr8	8_127744994_127745194	ENSG00000136997	MYC	0.65886	0.08482	1.04588	2.08768	2.075048738	0.21732488	Distal Intergenic	1578.563803	1588.057589	1608.863703	1801.514936	1835.136963	1873.267708	1591.828365	1836.639869	-0.206276795	0.000719197	up	down	up_down	protein_coding	MYC proto-oncogene, bHLH transcription factor
Chr6	6_41570364_41570569	ENSG00000137166	FOXP4	1.64715	1.78122	0.57048	0.29824	-1.980559661	0.032680262	Promoter (<=1kb)	2359.777279	1858.797866	2120.231162	2491.216261	2335.35492	2597.489996	2112.935436	2474.687059	-0.227260778	0.003542128	down	down	down_down	protein_coding	forkhead box P4
Chr6	6_37151239_37151439	ENSG00000137193	PIM1	0.32943	1.01784	0.09508	0.44736	-1.31250353	0.437503445	Distal Intergenic	5508.361847	4947.163231	5427.672156	5908.629793	5811.769276	6590.82742	5294.399078	6103.742163	-0.204919955	0.000700972	down	down	down_down	protein_coding	Pim-1 proto-oncogene, serine/threonine kinase
Chr15	15_68421316_68421565	ENSG00000137809	ITGA11	0.65886	1.61158	0.38032	0.7456	-1.011867589	0.428823802	Intron	148.0793466	124.1338816	169.4590021	201.6339939	219.9753667	208.3656305	147.2240768	209.9916637	-0.510206628	0.002051956	down	down	down_down	protein_coding	integrin subunit alpha 11
Chr10	10_93458893_93459170	ENSG00000138119	MYOF	1.31772	1.78122	0.66556	0.59648	-1.296017186	0.15073844	Intron	2013.309577	1729.313386	1923.858083	2222.685007	2248.971899	2431.606679	1888.827015	2301.087862	-0.283991728	3.94E-05	down	down	down_down	protein_coding	myoferlin
Chr10	10_87743383_87743592	ENSG00000138138	ATAD1	1.31772	1.2723	0.76064	0.44736	-1.100342784	0.135702401	Exon	1384.921581	1578.426512	1405.5129	1253.14585	1287.709681	1294.699064	1456.286998	1278.518198	0.18720582	0.009689068	down	up	down_up	protein_coding	ATPase family AAA domain containing 1
Chr10	10_78046924_78047280	ENSG00000138326	RPS24	0.65886	1.78122	2.94748	2.2368	1.087215191	0.197639555	Intron	7995.335488	9198.748678	7995.474447	7488.724221	7987.416053	7045.99506	8396.519537	7507.378445	0.161288046	0.010068401	up	up	up_up	protein_coding	ribosomal protein S24
Chr4	4_77784672_77784872	ENSG00000138767	CNOT6L	1.31772	0.08482	0.09508	0.14912	-2.521906811	0.519667912	Intron	1073.575263	1265.951569	1051.642631	843.2823576	921.0840695	967.9898467	1130.389821	910.7854246	0.311252539	0.000455629	down	up	down_up	protein_coding	CCR4-NOT transcription complex subunit 6 like
Chr4	4_102250261_102250640	ENSG00000138821	SLC39A8	1.64715	2.1205	1.23604	0.14912	-1.443612319	0.237878249	Downstream (<1kb)	851.4562427	815.431188	712.7246266	679.3369607	674.9929059	648.3610154	793.2040191	667.5636273	0.248788309	0.006496954	down	up	down_up	protein_coding	solute carrier family 39 member 8
Chr14	14_75459179_75459612	ENSG00000140044	JDP2	0.32943	1.2723	2.8524	1.64032	1.487958175	0.208073	Intron	588.5204799	449.4502611	622.0142196	650.128298	643.8548403	653.4184336	553.3283202	649.1338573	-0.228791141	0.039861476	up	down	up_down	protein_coding	Jun dimerization protein 2
Chr14	14_92412129_92412501	ENSG00000140090	SLC24A4	0.65886	1.35712	0.28524	0.44736	-1.46038372	0.305566106	Intron	82.5827125	70.62789818	74.76132447	45.22631638	50.22268645	62.71198589	75.99064505	52.72032957	0.530502142	0.043200371	down	up	down_up	protein_coding	solute carrier family 24 member 4
Chr14	14_102172706_102173042	ENSG00000140153	WDR20	0.65886	1.86604	0.9508	0.14912	-1.198827654	0.442150981	Promoter (1-2kb)	277.1741615	302.8438664	226.2776087	309.9887102	318.4118321	345.927406	268.7652122	324.7759828	-0.273721793	0.04403879	down	down	down_down	protein_coding	WD repeat domain 20
Chr15	15_70006377_70006664	ENSG00000140332	TLE3	0.65886	1.2723	0.28524	0.44736	-1.398370093	0.285852429	Distal Intergenic	1563.376178	1356.911741	1535.099196	1700.697939	1572.97454	1752.901154	1485.129038	1675.524544	-0.173351031	0.018694416	down	down	down_down	protein_coding	TLE family member 3, transcriptional corepressor
Chr15	15_101459696_101459896	ENSG00000140479	PCSK6	3.62373	0.33928	0.76064	0.59648	-1.546048315	0.572868647	Promoter (<=1kb)	968.2111121	833.6232224	902.1199819	1117.466901	984.3646544	1125.781295	901.3181055	1075.87095	-0.254678134	0.002818213	down	down	down_down	protein_coding	proprotein convertase subtilisin/kexin type 6
Chr16	16_31377606_31378044	ENSG00000140678	ITGAX	1.64715	2.03568	0.66556	0.7456	-1.383933231	0.096541582	Intron	8025.710738	7792.611432	7760.22548	7308.761171	7295.347434	7399.002851	7859.515883	7334.370485	0.09985456	0.021396485	down	up	down_up	protein_coding	integrin subunit alpha X
Chr17	17_7674198_7674531	ENSG00000141510	TP53	2.30601	1.6964	0.85572	1.04384	-1.07520368	0.155008272	Promoter (<=1kb)	101.5672441	100.5912489	89.71358936	127.1990148	129.574531	133.5158409	97.29069413	130.0964623	-0.419032241	0.030600037	down	down	down_down	protein_coding	tumor protein p53
Chr19	19_3428662_3429025	ENSG00000141905	NFIC	0.65886	1.61158	3.70812	3.28064	1.622064592	0.085789947	Intron	1958.254436	1609.459983	1820.189046	1933.425025	1999.867374	2248.528139	1795.967822	2060.606846	-0.197371201	0.012468131	up	down	up_down	protein_coding	nuclear factor I C
Chr1	1_119631179_119631523	ENSG00000143067	ZNF697	0.32943	0.76338	1.61636	1.78944	1.639951127	0.083588267	Intron	2435.715406	2174.483168	2296.667888	2494.042906	2619.615325	2774.499634	2302.28882	2629.385955	-0.190955604	0.002873972	up	down	up_down	protein_coding	zinc finger protein 697
Chr1	1_185837982_185838375	ENSG00000143341	HMCN1	0.98829	0.4241	1.71144	1.34208	1.112334783	0.155078528	Intron	34.1721569	44.94502611	51.8345183	74.43497905	67.29839984	57.65456767	43.6505671	66.46264885	-0.609822602	0.034547261	up	down	up_down	protein_coding	hemicentin 1
Chr2	2_176020862_176021062	ENSG00000144320	LNPK	1.64715	0.33928	0.19016	0.44736	-1.639635448	0.486411481	Distal Intergenic	523.9730724	556.462228	523.3292713	460.7430982	446.9819094	458.2020905	534.5881906	455.3090327	0.230960367	0.018771176	down	up	down_up	protein_coding	lunapark, ER junction formation factor
Chr3	3_62191143_62191376	ENSG00000144724	PTPRG	0.32943	0.67856	1.04588	1.78944	1.492030244	0.205561525	Intron	1317.526494	1245.619295	1258.980704	1393.535874	1543.845381	1608.258993	1274.042164	1515.213416	-0.249337134	0.00065045	up	down	up_down	protein_coding	protein tyrosine phosphatase receptor type G
Chr3	3_49417777_49417995	ENSG00000145020	AMT	3.62373	1.86604	0.66556	1.64032	-1.251428271	0.286664011	Promoter (<=1kb)	3.796906322	5.350598347	3.987270638	0	1.004453729	0	4.378258436	0.33481791	3.630027769	0.029512682	down	up	down_up	protein_coding	aminomethyltransferase
Chr5	5_143246081_143246281	ENSG00000145819	ARHGAP26	0.98829	1.01784	0.38032	0.44736	-1.277270096	0.015645409	Distal Intergenic	1954.457529	1842.746071	1987.654413	2072.872834	2160.579971	2145.356808	1928.286004	2126.269871	-0.140501807	0.020150521	down	down	down_down	protein_coding	Rho GTPase activating protein 26
Chr6	6_121153592_121153860	ENSG00000146350	TBC1D32	0.32943	0.4241	0.57048	1.64032	1.552831662	0.401787635	Intron	79.73503276	93.10041123	67.78360085	63.12839995	53.23604764	48.55121488	80.20634828	54.97188749	0.541744071	0.036988599	up	up	up_up	protein_coding	TBC1 domain family member 32
Chr9	9_121327339_121327539	ENSG00000148180	GSN	1.64715	1.2723	0.4754	0.7456	-1.257633403	0.076893701	Promoter (<=1kb)	25879.71349	22850.2653	24849.66743	29064.50378	27882.63106	28779.74411	24526.54874	28575.62632	-0.220366994	9.77E-06	down	down	down_down	protein_coding	gelsolin
Chr9	9_136017631_136017920	ENSG00000148411	NACC2	2.30601	3.22316	0.76064	0.89472	-1.739917928	0.141657255	Promoter (1-2kb)	2267.702301	1967.950072	2247.823822	2515.713849	2347.408365	2274.826714	2161.158732	2379.316309	-0.138399173	0.04400351	down	down	down_down	protein_coding	NACC family member 2
Chr11	11_57289070_57289403	ENSG00000149115	TNKS1BP1	0.32943	0.50892	0.19016	1.78944	1.239584366	0.604930559	Distal Intergenic	1707.658618	1222.076662	1632.787326	1731.791032	1711.589154	1925.864857	1520.840869	1789.748348	-0.233861092	0.016389669	up	down	up_down	protein_coding	tankyrase 1 binding protein 1
Chr11	11_57493505_57493770	ENSG00000149150	SLC43A1	3.95316	3.13834	1.33112	1.04384	-1.578187605	0.080781807	Promoter (<=1kb)	1376.378542	1181.412115	1344.707023	1585.747718	1416.279758	1556.673327	1300.83256	1519.566934	-0.223612965	0.003748674	down	down	down_down	protein_coding	solute carrier family 43 member 1
Chr11	11_130180115_130180315	ENSG00000149418	ST14	0.32943	0.67856	1.04588	1.19296	1.151270103	0.136731627	Intron	956.8203931	806.8702307	998.8112949	1209.803963	1073.761036	1200.631085	920.8339729	1161.398695	-0.334055464	0.000176907	up	down	up_down	protein_coding	ST14 transmembrane serine protease matriptase
Chr11	11_125530676_125530876	ENSG00000149557	FEZ1	0.32943	0.08482	0.57048	1.34208	2.206931406	0.28232001	Intron	578.0789875	544.6909117	552.2369834	413.6323519	484.1466974	465.282476	558.3356275	454.3538418	0.298522337	0.003437057	up	up	up_up	protein_coding	fasciculation and elongation protein zeta 1
Chr3	3_25710406_25710606	ENSG00000151092	NGLY1	2.96487	0.25446	0.28524	0.89472	-1.448022515	0.587514086	Distal Intergenic	529.6684319	591.7761771	498.4088298	455.0898086	483.1422437	418.7542284	539.9511463	452.3287602	0.254474436	0.017234829	down	up	down_up	protein_coding	N-glycanase 1
Chr10	10_13915694_13915932	ENSG00000151474	FRMD4A	0.32943	0.33928	1.33112	0.29824	1.284852799	0.523047864	Intron	308.4986387	277.1609944	287.083486	367.4638206	463.0531691	380.3178499	290.914373	403.6116132	-0.47094537	0.000201669	up	down	up_down	protein_coding	FERM domain containing 4A
Chr5	5_43402783_43402983	ENSG00000151882	CCL28	0.98829	1.01784	0.38032	0.14912	-1.921875996	0.094401657	Intron	176.556144	229.0056092	177.4335434	155.4654626	124.5522624	152.7340302	194.3317655	144.250585	0.427280563	0.014768922	down	up	down_up	protein_coding	C-C motif chemokine ligand 28
Chr1	1_162475148_162475348	ENSG00000152332	UHMK1	0.32943	0.4241	0.4754	1.4912	1.383966692	0.44256092	Distal Intergenic	3612.756365	4026.860316	3598.511751	3190.339735	3401.080326	3262.03475	3746.042811	3284.484937	0.189433298	0.00135983	up	up	up_up	protein_coding	U2AF homology motif kinase 1
Chr2	2_197760473_197760673	ENSG00000152430	BOLL	0.32943	0.33928	1.23604	0.44736	1.331925426	0.420602846	Intron	0.94922658	4.280478677	3.987270638	0	0	0	3.072325299	0	4.077882429	0.036302151	up	up	up_up	protein_coding	boule homolog, RNA binding protein
Chr4	4_25029983_25030183	ENSG00000153012	LGI2	0.65886	1.2723	1.52128	2.38592	1.016667406	0.216967565	Promoter (<=1kb)	15.18762529	21.40239339	16.94590021	32.03530744	40.17814916	31.35599294	17.8453063	34.52314985	-0.955848416	0.019438631	up	down	up_down	protein_coding	leucine rich repeat LGI family member 2
Chr18	18_23619205_23619423	ENSG00000154065	ANKRD29	3.62373	1.6964	1.14096	1.19296	-1.188706389	0.364721938	Promoter (<=1kb)	180.3530503	264.3195583	175.4399081	152.6388178	169.7526802	127.4469391	206.7041722	149.9461457	0.460368387	0.014436014	down	up	down_up	protein_coding	ankyrin repeat domain 29
Chr7	7_55525345_55525603	ENSG00000154978	VOPP1	0.32943	1.18748	0.09508	0.44736	-1.483600018	0.447611428	Promoter (1-2kb)	2000.020405	1848.096669	1996.625772	1992.784566	2162.588879	2263.700394	1948.247615	2139.691279	-0.134508759	0.043375935	down	down	down_down	protein_coding	VOPP1 WW domain binding protein
Chr10	10_97706987_97707253	ENSG00000155254	MARVELD1	0.65886	0.50892	0.9508	1.78944	1.230533747	0.304526961	Distal Intergenic	1926.929958	1790.310207	1943.794436	2193.476345	2155.557702	2138.276422	1887.011534	2162.436823	-0.196189398	0.001218587	up	down	up_down	protein_coding	MARVEL domain containing 1
Chr10	10_73358396_73358901	ENSG00000156042	CFAP70	1.64715	5.34366	9.9834	4.77184	1.077695857	0.359578545	Promoter (<=1kb)	301.8540526	288.9323107	314.9943804	179.9630506	207.9219219	212.4115651	301.9269146	200.0988459	0.594998146	1.49E-05	up	up	up_up	protein_coding	cilia and flagella associated protein 70
Chr8	8_123549679_123549879	ENSG00000156804	FBXO32	0.98829	0.8482	0.09508	0.14912	-2.910815935	0.032611653	Distal Intergenic	916.0036502	942.7754287	837.326834	949.7526441	1137.041621	1082.287498	898.701971	1056.360588	-0.232889436	0.007316844	down	down	down_down	protein_coding	F-box protein 32
Chr8	8_31639601_31639801	ENSG00000157168	NRG1	0.32943	0.33928	1.14096	0.29824	1.105814495	0.52847322	Promoter (<=1kb)	708.1230291	568.2335444	599.0874134	652.0127279	777.4471863	809.1869147	625.1479956	746.2156096	-0.253531413	0.01783142	up	down	up_down	protein_coding	neuregulin 1
Chr15	15_59236022_59236222	ENSG00000157483	MYO1E	1.31772	0.08482	0.19016	0.14912	-2.047493623	0.546865422	Intron	4967.302696	4489.152013	4758.807507	5346.127483	5438.112489	5591.481581	4738.420738	5458.573851	-0.203739118	9.97E-05	down	down	down_down	protein_coding	myosin IE
Chr11	11_44882110_44882310	ENSG00000157570	TSPAN18	2.63544	0.59374	0.19016	0.89472	-1.573632388	0.475802603	Intron	36.07061006	26.75299173	18.93953553	36.74638206	59.26277001	50.57418217	27.25437911	48.86111141	-0.837474564	0.020741637	down	down	down_down	protein_coding	tetraspanin 18
Chr21	21_41426281_41426549	ENSG00000157601	MX1	0.32943	0.33928	1.33112	0.59648	1.527353109	0.336249697	Promoter (<=1kb)	247.7481375	297.4932681	268.1439504	274.1845431	190.8462085	182.0670558	271.128452	215.6992691	0.326867242	0.045893931	up	up	up_up	protein_coding	MX dynamin like GTPase 1
Chr2	2_235384647_235384888	ENSG00000157985	AGAP1	1.97658	1.01784	0.38032	1.04384	-1.072165352	0.324057282	Distal Intergenic	574.2820812	452.6606201	502.3961004	620.9196353	648.8771089	669.6021719	509.7796006	646.4663054	-0.340740666	0.000978508	down	down	down_down	protein_coding	ArfGAP with GTPase domain, ankyrin repeat and PH domain 1
Chr7	7_74783340_74783557	ENSG00000158517	NCF1	0.32943	0.67856	1.52128	0.89472	1.261139128	0.222612304	Promoter (<=1kb)	2830.593663	2617.512711	2783.114905	3160.188857	2907.893545	3049.623185	2743.740427	3039.235196	-0.147378116	0.011124759	up	down	up_down	protein_coding	neutrophil cytosolic factor 1
Chr11	11_75457680_75457880	ENSG00000158555	GDPD5	0.65886	0.50892	1.80652	0.7456	1.127927658	0.413116583	Promoter (<=1kb)	689.1384974	591.7761771	586.1287838	710.4300532	671.9795447	806.1524638	622.3478195	729.5206872	-0.228096553	0.023065644	up	down	up_down	protein_coding	glycerophosphodiester phosphodiesterase domain containing 5
Chr1	1_205648466_205648937	ENSG00000158715	SLC45A3	5.60031	3.98654	2.8524	1.93856	-1.000742091	0.154481157	Distal Intergenic	2275.296113	1751.785899	2188.014763	2649.508368	2582.450537	2539.835429	2071.698925	2590.598111	-0.321743195	5.96E-05	down	down	down_down	protein_coding	solute carrier family 45 member 3
Chr7	7_143355134_143355334	ENSG00000159784	FAM131B	3.95316	0.93302	0.85572	1.19296	-1.254012356	0.518752309	3' UTR	202.1852616	144.4661554	175.4399081	202.5762088	215.9575517	237.6986562	174.0304417	218.7441389	-0.326498433	0.045640484	down	down	down_down	protein_coding	family with sequence similarity 131 member B
Chr21	21_46369928_46370152	ENSG00000160299	PCNT	0.98829	0.76338	2.09176	1.78944	1.147771769	0.035653855	Intron	1417.195285	1188.902953	1389.563817	1493.410656	1411.257489	1570.834098	1331.887352	1491.834081	-0.162725792	0.038984023	up	down	up_down	protein_coding	pericentrin
Chr17	17_39098829_39099029	ENSG00000161381	PLXDC1	0.65886	0.4241	1.14096	1.19296	1.107775154	0.104879502	Intron	1.898453161	1.070119669	5.980905957	0	0	0	2.983159596	0	4.042856874	0.041222581	up	up	up_up	protein_coding	plexin domain containing 1
Chr17	17_5234809_5235013	ENSG00000161929	SCIMP	2.30601	1.10266	0.76064	0.89472	-1.042063934	0.380587736	Promoter (<=1kb)	17.08607845	23.54263273	23.92362383	11.3065791	10.04453729	10.11483643	21.517445	10.48865094	1.033386037	0.046319308	down	up	down_up	protein_coding	SLP adaptor and CSK interacting membrane protein
Chr1	1_58651317_58651706	ENSG00000162601	MYSM1	0.32943	1.61158	2.09176	2.68416	1.29897112	0.233237474	Intron	1009.977082	998.4216515	971.8972181	813.13148	854.7901234	833.4625221	993.4319837	833.7947085	0.252987973	0.000956073	up	up	up_up	protein_coding	Myb like, SWIRM and MPN domains 1
Chr1	1_212615133_212615415	ENSG00000162772	ATF3	0.32943	1.95086	3.23272	1.78944	1.139090678	0.335310272	Promoter (<=1kb)	636.9310355	658.1235966	711.7278089	724.5632771	796.5318071	750.5208634	668.9274804	757.2053159	-0.17867665	0.043774739	up	down	up_down	protein_coding	activating transcription factor 3
Chr1	1_206712905_206713105	ENSG00000162889	MAPKAPK2	2.30601	0.93302	0.57048	0.14912	-2.170294739	0.299158165	Intron	4262.976573	3990.476247	4236.475053	4638.524074	4371.382629	4541.561559	4163.309291	4517.156087	-0.117527461	0.02336148	down	down	down_down	protein_coding	MAPK activated protein kinase 2
Chr6	6_139409615_139409893	ENSG00000164442	CITED2	0.65886	0.33928	0.57048	2.38592	1.56652739	0.472513119	Intron	10197.54115	10010.96951	10196.44784	12213.93207	11713.93939	11987.09266	10134.98617	11971.6547	-0.240274245	1.03E-08	up	down	up_down	protein_coding	Cbp/p300 interacting transactivator with Glu/Asp rich carboxy-terminal domain 2
Chr7	7_135721589_135721795	ENSG00000164707	SLC13A4	0.32943	0.59374	1.14096	1.04384	1.242832972	0.099976535	Intron	52.20746193	51.36574413	57.81542425	28.26644774	41.18260289	27.31005837	53.7962101	32.25303633	0.739548969	0.02161178	up	up	up_up	protein_coding	solute carrier family 13 member 4
Chr7	7_45660619_45660900	ENSG00000164742	ADCY1	3.62373	2.79906	1.61636	0.59648	-1.537300986	0.089742774	Intron	1044.149239	893.5499239	1119.426232	1350.193987	1234.473633	1267.389005	1019.041798	1284.018875	-0.332806135	9.93E-05	down	down	down_down	protein_coding	adenylate cyclase 1
Chr8	8_75849393_75849779	ENSG00000164749	HNF4G	1.97658	1.35712	0.85572	0.29824	-1.530531066	0.121695873	Distal Intergenic	149.9777997	175.4996258	164.4749138	140.3900238	131.5834385	80.91869147	163.3174464	117.6307179	0.470618828	0.021842424	down	up	down_up	protein_coding	hepatocyte nuclear factor 4 gamma
Chr8	8_99927327_99927527	ENSG00000164919	COX6C	2.96487	0.4241	1.04588	0.14912	-1.503836248	0.541980295	Distal Intergenic	1258.674446	1323.738031	1271.939334	1207.919533	1151.103973	1042.839636	1284.783937	1133.954381	0.179397002	0.017529248	down	up	down_up	protein_coding	cytochrome c oxidase subunit 6C
Chr8	8_104326246_104326626	ENSG00000164935	DCSTAMP	3.2943	1.52676	1.04588	0.59648	-1.553579989	0.309707919	Distal Intergenic	769.8227568	689.157067	755.5877859	839.5134979	957.2444038	965.9668794	738.1892033	920.9082604	-0.317726046	0.000313464	down	down	down_down	protein_coding	dendrocyte expressed seven transmembrane protein
Chr8	8_94300223_94300705	ENSG00000164949	GEM	2.96487	2.03568	1.23604	0.89472	-1.23071868	0.167454322	Distal Intergenic	719.513748	699.8582637	702.75645	760.3674442	813.6075205	877.9678025	707.3761539	817.3142557	-0.207674627	0.016510338	down	down	down_down	protein_coding	GTP binding protein overexpressed in skeletal muscle
Chr11	11_72237418_72237648	ENSG00000165458	INPPL1	0.98829	1.2723	3.51796	1.78944	1.231305927	0.322534421	Promoter (<=1kb)	3278.628609	2876.481671	3316.412353	3634.122964	3607.997795	3388.470205	3157.174211	3543.530321	-0.166205537	0.00842464	up	down	up_down	protein_coding	inositol polyphosphate phosphatase like 1
Chr6	6_69467085_69467567	ENSG00000168216	LMBRD1	1.97658	2.45978	1.04588	0.89472	-1.192873664	0.097645982	Distal Intergenic	843.8624301	947.0559074	769.5432332	688.7591099	795.5273534	735.3486087	853.4871902	739.8783573	0.20575846	0.030255257	down	up	down_up	protein_coding	LMBR1 domain containing 1
Chr3	3_39280968_39281222	ENSG00000168329	CX3CR1	2.63544	1.18748	1.33112	0.44736	-1.104030259	0.372525804	Promoter (<=1kb)	659.7124734	708.4192211	639.9569374	785.8072472	750.3269356	830.4280712	669.3628773	788.8540847	-0.23752511	0.00671891	down	down	down_down	protein_coding	C-X3-C motif chemokine receptor 1
Chr16	16_74682777_74682977	ENSG00000168404	MLKL	0.32943	1.10266	0.28524	0.29824	-1.295367051	0.470396612	Exon	178.4545971	231.1458486	202.3539849	182.7896954	145.6457907	143.6306774	203.9848102	157.3553878	0.371072678	0.029023234	down	up	down_up	protein_coding	mixed lineage kinase domain like pseudokinase
ChrX	X_15797299_15797499	ENSG00000169249	ZRSR2	0.32943	0.08482	0.28524	1.04384	1.681854343	0.429764628	Promoter (1-2kb)	568.5867217	665.6144343	579.1510602	394.7880534	510.2624943	432.9149994	604.4507387	445.9885157	0.438504598	0.000107732	up	up	up_up	protein_coding	zinc finger CCCH-type, RNA binding motif and serine/arginine rich 2
Chr3	3_156041145_156041345	ENSG00000169282	KCNAB1	0.98829	1.52676	0.85572	0.14912	-1.323621281	0.239899998	Intron	13.28917213	20.33227372	8.971358936	1.884429849	3.013361187	3.03445093	14.19760159	2.644080656	2.426793776	0.002880018	down	up	down_up	protein_coding	potassium voltage-gated channel subfamily A regulatory beta subunit 1
Chr8	8_138724409_138724609	ENSG00000169436	COL22A1	0.32943	0.25446	0.4754	1.64032	1.857380202	0.413216986	Promoter (2-3kb)	10.44149239	17.12191471	15.94908255	20.72872834	33.14697306	38.43637845	14.50416322	30.77069328	-1.087677611	0.017916457	up	down	up_down	protein_coding	collagen type XXII alpha 1 chain
Chr15	15_31360101_31360301	ENSG00000169926	KLF13	0.32943	0.59374	0.76064	1.4912	1.286436076	0.296719853	Intron	3321.343805	2781.241021	3380.208684	3695.366935	3506.547968	3691.915298	3160.93117	3631.276734	-0.199673712	0.003834851	up	down	up_down	protein_coding	KLF transcription factor 13
Chr3	3_39767425_39767625	ENSG00000170011	MYRIP	2.30601	1.01784	0.28524	0.7456	-1.689034852	0.303411008	Distal Intergenic	1.898453161	1.070119669	1.993635319	8.479934322	8.035629832	7.080385504	1.654069383	7.865316553	-2.240899792	0.030066022	down	down	down_down	protein_coding	myosin VIIA and Rab interacting protein
Chr17	17_74424813_74425013	ENSG00000170412	GPRC5C	0.98829	1.18748	0.09508	0.7456	-1.371897401	0.268439217	Promoter (<=1kb)	1201.720851	939.5650697	1210.136639	1429.340041	1347.976904	1147.022452	1117.140853	1308.113132	-0.227117006	0.022703823	down	down	down_down	protein_coding	G protein-coupled receptor class C group 5 member C
Chr5	5_50464988_50465381	ENSG00000170571	EMB	0.32943	1.01784	1.61636	2.2368	1.516003091	0.115172172	Distal Intergenic	3062.204949	3330.212411	3053.252491	2828.529204	3029.432447	2780.568536	3148.556617	2879.510062	0.128591376	0.030534227	up	up	up_up	protein_coding	embigin
Chr12	12_56349032_56349232	ENSG00000170581	STAT2	0.32943	0.50892	1.23604	0.89472	1.345743522	0.113572318	Promoter (<=1kb)	2692.955809	2745.927071	2660.506333	2415.839067	2035.023255	2173.67835	2699.796405	2208.180224	0.289509679	1.29E-05	up	up	up_up	protein_coding	signal transducer and activator of transcription 2
Chr8	8_60741956_60742187	ENSG00000171316	CHD7	0.32943	0.76338	1.33112	1.34208	1.290525189	0.170402584	Promoter (<=1kb)	1209.314664	1093.662302	1276.923422	1322.869754	1243.513717	1454.513479	1193.300129	1340.298983	-0.166930891	0.040190893	up	down	up_down	protein_coding	chromodomain helicase DNA binding protein 7
Chr16	16_71389845_71390073	ENSG00000172137	CALB2	0.98829	1.2723	0.57048	0.44736	-1.151188562	0.102776408	3' UTR	22.78143793	16.05179504	27.91089447	42.39967161	44.19596408	32.36747659	22.24804248	39.65437076	-0.830592779	0.030378228	down	down	down_down	protein_coding	calbindin 2
Chr15	15_81225494_81225724	ENSG00000172349	IL16	0.98829	1.01784	0.28524	0.14912	-2.20745194	0.045730564	Exon	466.070251	504.0263643	519.3420006	456.0320235	434.9284647	397.5130719	496.4795386	429.4911867	0.208012523	0.049494455	down	up	down_up	protein_coding	interleukin 16
Chr1	1_116127378_116127716	ENSG00000173212	MAB21L3	0.32943	0.76338	0.4754	1.93856	1.14335918	0.52765819	Exon	104.4149239	77.04861619	85.72631872	54.64846563	63.28058493	69.79237139	89.06328626	62.57380732	0.513101681	0.036842074	up	up	up_up	protein_coding	mab-21 like 3
Chr17	17_80337529_80337729	ENSG00000173821	RNF213	0.65886	0.93302	1.9016	1.64032	1.153800041	0.035882901	Promoter (<=1kb)	6521.186608	6099.682115	7451.212005	6397.639338	5666.123485	6106.326755	6690.693576	6056.696526	0.143655828	0.0351057	up	up	up_up	protein_coding	ring finger protein 213
Chr8	8_19939357_19939591	ENSG00000175445	LPL	0.65886	0.76338	1.4262	1.4912	1.036518268	0.012530706	Promoter (<=1kb)	1541.543967	1847.026549	1613.847791	1729.906602	2047.0767	1830.785395	1667.472769	1869.256232	-0.165254107	0.03988773	up	down	up_down	protein_coding	lipoprotein lipase
Chr4	4_18159110_18159671	ENSG00000178177	LCORL	5.27088	1.6964	1.23604	0.7456	-1.813900648	0.392697162	Distal Intergenic	346.4677019	367.0510466	311.0071098	260.9935341	296.3138501	240.7331071	341.5086194	266.0134971	0.359945961	0.006119788	down	up	down_up	protein_coding	ligand dependent nuclear receptor corepressor like
Chr7	7_152049926_152050126	ENSG00000178234	GALNT11	1.64715	1.01784	0.09508	0.7456	-1.664501463	0.18153855	Intron	621.7434102	698.7881441	582.1415132	528.5825727	540.3961062	586.6605132	634.2243558	551.8797307	0.200116722	0.045002867	down	up	down_up	protein_coding	polypeptide N-acetylgalactosaminyltransferase 11
Chr17	17_74514396_74514601	ENSG00000178789	CD300LB	0.65886	1.01784	0.09508	0.59648	-1.27769825	0.263696987	Distal Intergenic	94.92265805	101.6613686	118.6213015	138.5055939	174.7749488	166.8948012	105.0684427	160.058448	-0.606581702	0.001424761	down	down	down_down	protein_coding	CD300 molecule like family member b
Chr11	11_6556763_6556995	ENSG00000179532	DNHD1	0.32943	0.67856	1.61636	0.44736	1.033765917	0.527564931	Promoter (1-2kb)	292.3617868	258.96896	292.0675742	206.3450685	221.9842741	242.7560744	281.1327737	223.695139	0.331538163	0.015961923	up	up	up_up	protein_coding	dynein heavy chain domain 1
Chr19	19_53844622_53844822	ENSG00000179820	MYADM	1.31772	0.08482	0.09508	0.14912	-2.521906811	0.519667912	Distal Intergenic	1753.221494	1508.868734	1656.71095	1975.824697	1901.430909	1959.243817	1639.600393	1945.499808	-0.246079284	0.000303719	down	down	down_down	protein_coding	myeloid associated differentiation marker
Chr18	18_75299395_75299595	ENSG00000179981	TSHZ1	1.64715	0.08482	0.19016	0.14912	-2.351865648	0.536450569	Distal Intergenic	3847.215331	3778.592552	3974.312009	4313.459925	4193.594319	4000.41781	3866.706631	4169.157351	-0.108705564	0.037641972	down	down	down_down	protein_coding	teashirt zinc finger homeobox 1
Chr17	17_7497351_7497551	ENSG00000181222	POLR2A	0.32943	1.18748	2.66224	0.59648	1.103169905	0.550354415	Promoter (<=1kb)	7056.550399	5819.310762	6435.45481	7018.558974	7002.046945	7207.832443	6437.105324	7076.14612	-0.136221248	0.027341161	up	down	up_down	protein_coding	RNA polymerase II subunit A
Chr17	17_16492191_16492404	ENSG00000181350	LRRC75A	0.32943	0.93302	1.99668	0.89472	1.195541957	0.354651404	Promoter (<=1kb)	149.0285731	150.8868734	155.5035549	188.4429849	195.8684772	186.1129904	151.8063338	190.1414842	-0.324857979	0.040148819	up	down	up_down	protein_coding	leucine rich repeat containing 75A
Chr15	15_60340626_60340826	ENSG00000182718	ANXA2	0.32943	0.25446	0.09508	1.4912	1.441878941	0.603457426	Distal Intergenic	5689.664124	5729.42071	5588.159799	5753.16433	6329.062947	6312.669418	5669.081544	6131.632232	-0.113015896	0.028379309	up	down	up_down	protein_coding	annexin A2
Chr13	13_113862945_113863308	ENSG00000183087	GAS6	0.32943	1.01784	2.75732	0.7456	1.378519037	0.469036077	Promoter (<=1kb)	975.8049248	748.0136489	912.0881585	1115.582471	1033.582887	1104.540139	878.6355774	1084.568499	-0.302520778	0.001157525	up	down	up_down	protein_coding	growth arrest specific 6
ChrX	X_40211491_40211876	ENSG00000183337	BCOR	0.32943	1.01784	1.99668	0.7456	1.025336881	0.455786097	Distal Intergenic	3448.540167	3024.158186	3301.460088	3552.150266	3463.356458	3660.559305	3258.052814	3558.688676	-0.126854159	0.032408519	up	down	up_down	protein_coding	BCL6 corepressor
ChrX	X_126784351_126784551	ENSG00000183631	PRR32	0.32943	0.33928	0.66556	1.93856	1.961343334	0.370372115	Distal Intergenic	30.37525058	37.45418843	19.93635319	15.07543879	17.07571339	14.16077101	29.25526406	15.43730773	0.920152292	0.041391226	up	up	up_up	protein_coding	proline rich 32
Chr1	1_173669465_173669773	ENSG00000183831	ANKRD45	0.98829	1.52676	0.4754	0.59648	-1.230443681	0.21371319	Promoter (<=1kb)	103.4656973	87.74981288	112.6403955	87.62598799	67.29839984	63.72346953	101.2853019	72.88261912	0.473950877	0.041568891	down	up	down_up	protein_coding	ankyrin repeat domain 45
Chr11	11_120224826_120225090	ENSG00000184232	OAF	0.32943	0.67856	1.61636	3.13152	2.235802146	0.23122336	Intron	4374.036083	3879.183801	4452.784485	5121.88033	4661.669756	4609.330963	4235.33479	4797.627017	-0.17969893	0.004299792	up	down	up_down	protein_coding	out at first homolog
Chr1	1_109947425_109947625	ENSG00000184371	CSF1	0.32943	0.67856	0.28524	0.14912	-1.214518169	0.325199358	Distal Intergenic	5782.688328	4962.144907	5848.329209	6575.717959	6624.372343	7263.464043	5531.054148	6821.184782	-0.302125805	2.89E-06	down	down	down_down	protein_coding	colony stimulating factor 1
Chr17	17_77481096_77481296	ENSG00000184640	SEPTIN9	0.32943	0.8482	2.09176	1.78944	1.720616448	0.06757884	Promoter (<=1kb)	3463.727792	3225.340683	3499.826803	3831.988099	3613.020063	3834.534492	3396.298426	3759.847551	-0.146478455	0.008043468	up	down	up_down	protein_coding	septin 9
Chr9	9_134308687_134308887	ENSG00000186350	RXRA	0.32943	0.67856	1.4262	1.04384	1.293053079	0.106844892	Distal Intergenic	3471.321605	2994.194835	3292.48873	3696.309149	3415.142679	3639.318149	3252.66839	3583.589992	-0.139401196	0.025843718	up	down	up_down	protein_coding	retinoid X receptor alpha
Chr12	12_113286534_113286734	ENSG00000186815	TPCN1	4.94145	1.35712	0.9508	1.19296	-1.554880922	0.452529042	Promoter (1-2kb)	2010.461897	1798.871164	2020.549396	2330.097509	2122.410729	2201.999892	1943.294153	2218.169377	-0.190544995	0.004236984	down	down	down_down	protein_coding	two pore segment channel 1
Chr7	7_77714669_77714869	ENSG00000187257	RSBN1L	0.32943	0.08482	0.85572	1.19296	2.306121053	0.068634597	Intron	576.1805344	636.7212032	600.0842311	532.3514324	496.2001421	513.8336908	604.3286562	514.1284218	0.232133938	0.014923044	up	up	up_up	protein_coding	round spermatid basic protein 1 like
Chr8	8_38043743_38044049	ENSG00000187840	EIF4EBP1	0.65886	1.35712	0.38032	0.44736	-1.284336325	0.336146313	Intron	1990.528139	1809.572361	2029.520755	2347.057377	2423.746848	2279.884132	1943.207085	2350.229453	-0.273855517	1.63E-05	down	down	down_down	protein_coding	eukaryotic translation initiation factor 4E binding protein 1
ChrX	X_129850689_129851300	ENSG00000188706	ZDHHC9	3.2943	3.47762	1.71144	1.64032	-1.01464608	0.017133584	Distal Intergenic	287.6156539	278.231114	271.1344034	305.2776356	346.5365365	346.9388897	278.9937238	332.9176873	-0.253941565	0.040911891	down	down	down_down	protein_coding	zinc finger DHHC-type palmitoyltransferase 9
Chr9	9_97462878_97463078	ENSG00000196116	TDRD7	1.64715	1.01784	0.57048	0.14912	-1.888863028	0.141647671	Intron	1131.478084	1171.781038	1130.391226	1051.511856	943.1820515	962.9324285	1144.550116	985.8754453	0.214562802	0.004541969	down	up	down_up	protein_coding	tudor domain containing 7
Chr10	10_96940898_96941465	ENSG00000196233	LCOR	5.27088	2.45978	1.71144	1.78944	-1.142873977	0.373266103	Intron	1565.274631	1595.548427	1584.940079	1373.74936	1389.159507	1436.306774	1581.921046	1399.738547	0.176556973	0.005787684	down	up	down_up	protein_coding	ligand dependent nuclear receptor corepressor
Chr16	16_28910835_28911035	ENSG00000196296	ATP2A1	0.98829	1.01784	2.18684	1.93856	1.040118913	0.070756129	Exon	28.47679741	37.45418843	29.90452979	23.55537312	19.08462085	9.10335279	31.94517188	17.24778225	0.882388739	0.046414274	up	up	up_up	protein_coding	ATPase sarcoplasmic/endoplasmic reticulum Ca2+ transporting 1
Chr6	6_117829697_117830159	ENSG00000196376	SLC35F1	2.30601	0.76338	2.94748	3.42976	1.054980209	0.256289459	Distal Intergenic	137.6378542	129.48448	125.5990251	97.99035216	102.4542804	80.91869147	130.9071198	93.78777466	0.480871229	0.015655656	up	up	up_up	protein_coding	solute carrier family 35 member F1
Chr19	19_835323_835605	ENSG00000196415	PRTN3	0.65886	3.13834	4.84908	2.83328	1.016613583	0.352443913	Distal Intergenic	555.2975496	419.4869104	496.4151945	751.8875099	667.9617298	673.6481065	490.3998848	697.8324487	-0.507477522	2.93E-06	up	down	up_down	protein_coding	proteinase 3
Chr2	2_101462074_101462274	ENSG00000196460	RFX8	0.32943	0.08482	0.28524	1.34208	1.973924371	0.4501175	Intron	759.3812644	734.1020932	778.5145921	627.5151398	653.8993776	722.1993214	757.3326499	667.8712796	0.182163379	0.040724145	up	up	up_up	protein_coding	regulatory factor X8
Chr14	14_102417710_102418149	ENSG00000196663	TECPR2	2.30601	3.13834	1.14096	0.59648	-1.647796659	0.081336532	Intron	420.5073752	378.8223629	389.7557049	489.0095459	487.1600586	458.2020905	396.3618143	478.1238983	-0.269887665	0.010602777	down	down	down_down	protein_coding	tectonin beta-propeller repeat containing 2
Chr7	7_22821123_22821620	ENSG00000196683	TOMM7	1.97658	1.78122	4.46876	4.4736	1.250767342	0.023893868	Promoter (<=1kb)	574.2820812	574.6542624	629.9887608	546.4846563	523.3203928	465.282476	592.9750348	511.6958417	0.212144302	0.034783435	up	up	up_up	protein_coding	translocase of outer mitochondrial membrane 7
Chr8	8_39205326_39205526	ENSG00000197140	ADAM32	0.65886	0.8482	0.28524	0.44736	-1.040639249	0.092525708	Intron	10.44149239	11.77131636	14.95226489	1.884429849	3.013361187	6.06890186	12.38835788	3.655564299	1.769103937	0.023231973	down	up	down_up	protein_coding	ADAM metallopeptidase domain 32
Chr19	19_11175875_11176075	ENSG00000197256	KANK2	0.32943	1.18748	2.47208	1.34208	1.330229873	0.255589191	Promoter (<=1kb)	1024.21548	812.220829	1024.728554	1117.466901	1064.720953	1171.298059	953.7216211	1117.828637	-0.227855318	0.012808533	up	down	up_down	protein_coding	KN motif and ankyrin repeat domains 2
Chr12	12_65882194_65882454	ENSG00000197301	HMGA2-AS1	1.64715	1.18748	0.09508	0.59648	-2.035234104	0.088537118	Promoter (<=1kb)	59.80127457	87.74981288	81.73904808	43.34188653	39.17369543	47.53973124	76.43004518	43.35177107	0.815558619	0.003436589	down	up	down_up	lncRNA	HMGA2 antisense RNA 1
Chr14	14_71733605_71733849	ENSG00000197555	SIPA1L1	1.31772	1.18748	0.66556	0.14912	-1.620620388	0.17133856	Exon	432.8473207	354.2096105	346.8925455	312.815355	302.3405724	332.7781187	377.9831589	315.9780154	0.259951987	0.038187308	down	up	down_up	protein_coding	signal induced proliferation associated 1 like 1
Chr20	20_25207257_25207664	ENSG00000197586	ENTPD6	4.28259	1.52676	0.85572	0.14912	-2.531410951	0.318371791	Promoter (<=1kb)	1382.073901	1172.851158	1297.856593	1511.312739	1357.016988	1435.29529	1284.260551	1434.541672	-0.159057279	0.039346184	down	down	down_down	protein_coding	ectonucleoside triphosphate diphosphohydrolase 6
Chr9	9_128617718_128618111	ENSG00000197694	SPTAN1	0.98829	0.59374	2.18684	1.19296	1.09516092	0.295364952	Promoter (<=1kb)	2881.851898	2495.519069	2850.898506	3076.331729	3262.465712	3275.184037	2742.756491	3204.660493	-0.223880038	0.000468476	up	down	up_down	protein_coding	spectrin alpha, non-erythrocytic 1
Chr7	7_99488047_99488290	ENSG00000198556	ZNF789	0.98829	1.01784	0.66556	0.29824	-1.057609391	0.213761384	Intron	498.3439548	524.358638	431.6220466	372.1748952	426.8928348	435.9494503	484.7748798	411.6723935	0.23611481	0.038231806	down	up	down_up	protein_coding	zinc finger protein 789
Chr18	18_25267037_25267237	ENSG00000198795	ZNF521	0.32943	1.2723	0.19016	0.59648	-1.025855523	0.542173725	Intron	3075.494121	2917.146219	3009.392514	3406.106953	3085.681856	3388.470205	3000.677618	3293.419671	-0.134203333	0.020194285	down	down	down_down	protein_coding	zinc finger protein 521
Chr9	9_35524749_35524949	ENSG00000198853	RUSC2	2.30601	0.08482	0.57048	0.14912	-1.732244459	0.587904886	Intron	1543.44242	1329.088629	1561.016455	1736.502106	1643.286301	1724.579612	1477.849168	1701.456006	-0.202574688	0.005661246	down	down	down_down	protein_coding	RUN and SH3 domain containing 2
Chr6	6_130019431_130019631	ENSG00000198945	L3MBTL3	2.96487	1.95086	1.99668	0.44736	-1.00813778	0.331055758	Promoter (<=1kb)	218.3221135	191.5514208	194.3794436	153.5810327	171.7615877	139.5847428	201.4176593	154.9757877	0.379123954	0.019168319	down	up	down_up	protein_coding	L3MBTL histone methyl-lysine binding protein 3
Chr20	20_38188561_38188761	ENSG00000198959	TGM2	2.63544	0.16964	0.28524	0.44736	-1.93694431	0.554739802	Distal Intergenic	2354.08192	2038.57797	2270.750628	2520.424923	2702.984985	2548.938781	2221.136839	2590.782897	-0.221379735	0.000714527	down	down	down_down	protein_coding	transglutaminase 2
Chr6	6_31637385_31637585	ENSG00000204469	PRRC2A	0.65886	1.10266	2.18684	3.13152	1.594160582	0.120266247	Promoter (<=1kb)	10341.82359	8171.433795	9830.615759	10841.12492	10432.25643	10952.34489	9447.957716	10741.90875	-0.184964156	0.006739674	up	down	up_down	protein_coding	proline rich coiled-coil 2A
Chr14	14_72884787_72885071	ENSG00000205683	DPF3	1.31772	0.76338	1.71144	3.57888	1.3460087	0.31903686	Intron	125.2979086	140.1856767	149.5226489	179.9630506	177.78831	184.0900231	138.3354114	180.6137946	-0.385611261	0.020588934	up	down	up_down	protein_coding	double PHD fingers 3
Chr20	20_32893626_32894436	ENSG00000215529	EFCAB8	0.65886	4.15618	6.94084	5.2192	1.336528286	0.245025543	Intron	11.39071897	12.84143603	15.94908255	1.884429849	6.026722374	7.080385504	13.39374585	4.997179242	1.431323245	0.046177856	up	up	up_up	protein_coding	EF-hand calcium binding domain 8
Chr22	22_35648548_35648799	ENSG00000221963	APOL6	0.98829	1.44194	0.4754	0.59648	-1.180949458	0.186235179	Promoter (<=1kb)	4090.217335	4330.774302	3931.448849	3668.042702	3518.601413	3710.122004	4117.480162	3632.255373	0.180644387	0.000952709	down	up	down_up	protein_coding	apolipoprotein L6
Chr16	16_88309505_88309705	ENSG00000225614	ZNF469	2.96487	0.93302	0.38032	1.19296	-1.308917925	0.445233214	Distal Intergenic	1521.610209	1084.031225	1406.509718	1565.961205	1489.60488	1669.959495	1337.383717	1575.175193	-0.235001327	0.015835947	down	down	down_down	protein_coding	zinc finger protein 469
Chr2	2_238996251_238996547	ENSG00000227744	LINC01940	0.32943	0.50892	1.33112	0.59648	1.201181125	0.367644699	Distal Intergenic	1.898453161	2.140239339	4.984088298	0	0	0	3.007593599	0	4.052552871	0.036896862	up	up	up_up	lncRNA	long intergenic non-protein coding RNA 1940
Chr1	1_121401843_121402043	ENSG00000230806	SRGAP2-AS1	0.32943	0.76338	1.04588	1.78944	1.375468979	0.210187034	Intron	0.94922658	0	1.993635319	4.711074623	4.017814916	14.16077101	0.980953967	7.629886849	-2.935501723	0.018848677	up	down	up_down	lncRNA	SRGAP2 antisense RNA 1
Chr1	1_119163975_119164295	ENSG00000231365	WARS2-AS1	3.95316	1.18748	1.04588	0.89472	-1.405445206	0.453317885	Intron	554.348323	533.989715	554.2306187	467.3386026	483.1422437	434.9379667	547.5228856	461.806271	0.245768606	0.01287652	down	up	down_up	lncRNA	WARS2 antisense RNA 1
Chr2	2_38083990_38084190	ENSG00000232973	CYP1B1-AS1	0.32943	0.93302	0.09508	0.44736	-1.218690777	0.432700579	Promoter (<=1kb)	22.78143793	14.98167537	16.94590021	46.16853131	42.18705662	28.32154201	18.23633784	38.89237665	-1.089385368	0.00728884	down	down	down_down	lncRNA	CYP1B1 antisense RNA 1
Chr6	6_140908580_140908780	ENSG00000234147	ENSG00000234147	0.32943	0.4241	0.38032	1.64032	1.423075457	0.497618296	Distal Intergenic	550.5514167	666.684554	613.0428606	368.4060355	443.9685482	439.9953849	610.0929438	417.4566562	0.547310575	8.43E-07	up	up	up_up	lncRNA	novel transcript
Chr10	10_100362738_100362989	ENSG00000235823	OLMALINC	0.65886	1.2723	0.4754	0.44736	-1.065440327	0.347466129	3' UTR	404.3705233	372.4016449	371.812987	472.9918922	414.8393901	467.3054432	382.8617184	451.7122418	-0.238261726	0.030453442	down	down	down_down	lncRNA	oligodendrocyte maturation-associated long intergenic non-coding RNA
Chr22	22_31637785_31637985	ENSG00000241878	PISD	0.98829	1.78122	0.76064	0.44736	-1.197010293	0.270905287	Promoter (<=1kb)	763.1781707	772.6264013	793.466857	906.4107575	838.7188637	900.2204426	776.4238097	881.7833546	-0.183830699	0.022823602	down	down	down_down	protein_coding	phosphatidylserine decarboxylase
Chr3	3_195686627_195687582	ENSG00000242086	MUC20-OT1	17.4598	5.59812	5.13432	5.36832	-1.13451036	0.481874705	Promoter (<=1kb)	256.2911767	237.5665666	251.1980502	181.8474805	212.9441906	182.0670558	248.3519312	192.2862423	0.370236653	0.010610744	down	up	down_up	lncRNA	MUC20 overlapping transcript
Chr11	11_118887588_118888073	ENSG00000245869	ENSG00000245869	3.95316	3.13834	1.14096	1.34208	-1.513983317	0.095641227	Promoter (<=1kb)	0	0	0	3.768859699	3.013361187	3.03445093	0	3.272223939	-4.147824298	0.026608913	down	down	down_down	lncRNA	novel transcript, antisense to CXCR5
Chr8	8_89729580_89729864	ENSG00000251136	RIPK2-DT	0.32943	0.4241	0.4754	1.64032	1.489411854	0.449488607	Intron	366.4014601	384.1729613	370.8161694	213.8827879	200.8907458	259.9512964	373.7968636	224.9082767	0.733254006	2.98E-08	up	up	up_up	lncRNA	palmitic acid regulated anti-inflammatory lncRNA
Chr4	4_128441262_128441462	ENSG00000251432	LINC02615	0.32943	0.16964	0.28524	1.4912	1.831674873	0.479744826	Intron	30.37525058	50.29562446	56.81860659	29.20866266	32.14251933	17.19522194	45.82982721	26.18213464	0.803557326	0.034109911	up	up	up_up	lncRNA	long intergenic non-protein coding RNA 2615
Chr8	8_99063378_99063637	ENSG00000253562	ENSG00000253562	0.32943	0.50892	0.4754	1.93856	1.52577719	0.47470644	Intron	2.847679741	5.350598347	6.977723617	0.942214925	1.004453729	0	5.058667235	0.648889551	2.9484694	0.046278512	up	up	up_up	lncRNA	novel transcript
Chr15	15_80251744_80252052	ENSG00000259417	CTXND1	2.96487	1.61158	0.57048	1.19296	-1.375836429	0.250244518	Promoter (<=1kb)	11.39071897	2.140239339	2.990452979	0	0	0	5.507137094	0	4.932244631	0.003462369	down	up	down_up	protein_coding	cortexin domain containing 1
Chr1	1_206053007_206053401	ENSG00000263961	RHEX	0.65886	0.67856	1.14096	2.2368	1.336614227	0.31369429	Promoter (<=1kb)	1394.413847	1487.46634	1524.134201	1803.399366	1752.771757	1473.731668	1468.671463	1676.634264	-0.191648846	0.01598716	up	down	up_down	protein_coding	regulator of hemoglobinization and erythroid cell expansion
Chr17	17_45214949_45215196	ENSG00000267121	FMNL1-DT	0.98829	1.35712	0.66556	0.29824	-1.283034435	0.11746162	Intron	357.8584208	323.1761401	265.1534974	185.6163402	217.9664592	208.3656305	315.3960195	203.98281	0.630030997	1.91E-05	down	up	down_up	lncRNA	FMNL1 divergent transcript
Chr7	7_157908147_157908347	ENSG00000272839	ENSG00000272839	0.32943	0.4241	1.99668	0.44736	1.697531041	0.471811654	Intron	0	0	0	4.711074623	1.004453729	4.045934574	0	3.253820975	-4.140974834	0.030480471	up	down	up_down	lncRNA	novel transcript, antisense to PTPRN2
Chr18	18_48588194_48588394	ENSG00000278983	ENSG00000278983	0.32943	0.4241	0.38032	1.4912	1.31247361	0.497212955	Intron	3.796906322	6.420718016	4.984088298	0	0	0	5.067237545	0	4.802138686	0.003892938	up	up	up_up	TEC	TEC
Chr16	16_2614532_2614732	ENSG00000279057	ENSG00000279057	4.94145	1.52676	1.4262	1.19296	-1.304262325	0.461365277	Intron	10.44149239	3.210359008	6.977723617	2.826644774	0	1.011483643	6.876525003	1.279376139	2.41092172	0.043277385	down	up	down_up	TEC	tec
Chr3	3_84125471_84125930	ENSG00000287158	ENSG00000287158	2.63544	2.5446	0.76064	1.34208	-1.300706486	0.111959418	Distal Intergenic	55.05514167	75.97849652	44.85679468	38.63081191	44.19596408	19.21818922	58.63014429	34.0149884	0.781290749	0.025243298	down	up	down_up	lncRNA	novel transcript
Chr18	18_75455393_75455756	ENSG00000287281	ENSG00000287281	0.98829	1.6964	0.57048	0.59648	-1.2020004	0.277544293	Promoter (<=1kb)	394.8782575	375.6120039	474.4852059	516.3337787	491.1778735	499.6729198	414.9918225	502.3948573	-0.275366774	0.013735614	down	down	down_down	lncRNA	novel transcript
Chr10	10_88177818_88178018	ENSG00000288875	ENSG00000288875	0.32943	0.76338	0.19016	0.14912	-1.687494297	0.330593063	Distal Intergenic	26.57834425	13.9115557	8.971358936	5.653289548	9.040083561	4.045934574	16.4870863	6.246435894	1.405242731	0.036534966	down	up	down_up	lncRNA	novel transcript
